# Supplementary material for: Sustained meningeal lymphatic vessel atrophy or expansion does not alter Alzheimer’s disease-related amyloid pathology
Source: Nat Cardiovasc Res. Author manuscript; Available in PMC 2024 Jul 31. (PMC7616318; doi:10.1038/s44161-024-00445-9)
Supplement: Source Data Extended Data Fig. 1 [file EMS196559-supplement-Source_Data_Extended_Data_Fig__1.xlsx]

## Sheet: Sheet1
Extended data Figure 1, b
Quantification: Mean IgG-RPE signal intensity in dcLN normalized to average of WT group of every experimental set
Quantification note: The dcLNs with brightest fluorescence signal were always chosen for analysis so that maximum one dcLN per side (left and right) per mouse was used in quantification. Final values represent an average of both sides (left and right).
Statistical analysis: unpaired two-tailed t-test assuming that both populations have same standard deviation
WT	K14-sR3
114.057	64.8682
79.9909	70.1644
105.952	72.3798
Extended data Figure 1, c
Quantification: Ventricle volumes imaged with MRI
Quantification note: The ventricle masks were created by intensity thresholding and the number of voxels and the volumes in mm3 were computed in each animal
Statistical analysis: Two-way ANOVA with Tukey's post hoc test for multiple comparison
	WT													K14-sR3
Female	9.977	9.734	9.779	9.367	9.803	9.818	9.828							9.889	9.504	9.533	9.988	9.5	9.549	9.346
Male	9.66	9.586	9.338	10.23	9.982	9.969	9.699	10.008	10.021	10.195	9.977	9.77	10.289	9.924	9.166	9.799	9.479	9.586	9.684	9.787	9.619	10.061	9.49	9.629	10.609	9.521
Extended data Figure 1, f
Quantification: LYVE1+/PROX1+ area coverage (pixels) in COS region of dorsal skull
Statistical analysis: unpaired two-tailed t-test assuming that both populations have same standard deviation
APdE9	APdE9;K14-sR3
4.656	0
4.701	0
7.086	0
5.519	0
3.864	0
Extended data Figure 1, h
Quantification: Podoplanin+/LYVE1+ area coverage (pixels) in PPA region of basal skull
Quantification note: Podoplanin was used as reference channel since some dLVs in this region do not express or have very low expression of LYVE1
Statistical analysis: unpaired two-tailed t-test assuming that both populations have same standard deviation
APdE9	APdE9;K14-sR3
15.903	0.000651
17.345	0.038
17.405	0.597
15.395	1.286
19.72	0.037
Extended data Figure 1, j
Quantification: LYVE1+/Podoplanin+ area coverage (pixels) in spinal canal
Statistical analysis: unpaired two-tailed t-test assuming that both populations have same standard deviation
APdE9	APdE9;K14-sR3
9.942	0.136
11.761	0.002
17.689	0.074
12.91	0.518
11.785	0
Extended data Figure 1, l
Quantification: LYVE1+/Podoplanin+ area coverage (pixels) around cribriform plate including external ethmoidal arteries
Statistical analysis: unpaired two-tailed t-test assuming that both populations have same standard deviation
APdE9	APdE9;K14-sR3
4.379	0.391
2.734	1.042
2.504	2.216
2.5	0.802
2.101	0.975
Extended data Figure 1, n
Quantification: LYVE1+/Podoplanin+ area coverage (pixels) around cranial nerves II-VI of basal skull
Statistical analysis: unpaired two-tailed t-test assuming that both populations have same standard deviation
APdE9	APdE9;K14-sR3
3.502	0.122
5.192	0.229
3.292	0.563
6.15	0.048
5.743	0.278
