# Supplementary material for: Sustained meningeal lymphatic vessel atrophy or expansion does not alter Alzheimer’s disease-related amyloid pathology
Source: Nat Cardiovasc Res. Author manuscript; Available in PMC 2024 Jul 31. (PMC7616318; doi:10.1038/s44161-024-00445-9)
Supplement: Source Data Extended Data Fig. 2 [file EMS196559-supplement-Source_Data_Extended_Data_Fig__2.xlsx]

## Sheet: Sheet1
Extended data Figure 2, d
Quantification: W02 immunoreactive area in hippocampus
Quantification note: Aβ values represent an average of 5 brain sections (210 mm apart) per mouse
Statistical analysis: Two-way ANOVA with Tukey's post hoc test for multiple comparison and unpaired two-tailed t-test assuming that both populations have same standard deviation
	APdE9-WT													APdE9-K14
Male	0.32	0.23	0.12	0.36	0.32	0.31	0.5	0.21	0.15	0.17	0.28	0.32	0.26	0.22	0.16	0.11	0.2	0.07	0.18	0.29	0.28	0.35	0.17	0.29	0.24	0.14	0.16
Female	0.28	0.26	0.29	0.23	0.77	0.69	0.46	0.7	0.35	0.39	0.24	0.34	0.73	0.34	0.47	0.43	0.26	0.29	0.52	0.25	0.28	0.3	0.39	0.31	0.26	0.39	0.5
Extended data Figure 2, e
Quantification: ELISA analysis of insoluble Aβ1-42 (ng/mL) in hippocampus
Statistical analysis: Two-way ANOVA with Tukey's post hoc test for multiple comparison and unpaired two-tailed t-test assuming that both populations have same standard deviation
	APdE9-WT																APdE9-K14
Male	56	111.9	218.4	112.1	179.3	204.4	293.4	182.6	467.9	153.9	351.7	110.5					94.9	209.1	78.3	92.1	114.3	172.5	99.5	103.6	123.2	104.4	162.9	364.6	121.3	306.2	105	208.2
Female	296.5	206	262.5	422.8	316	148.4	263	141.7	421.6	396.7	463.9	430.9	369.5	254	336.4	295.2	220.9	260	271.1	251.4	386.9	224.8	123.3	210.5	332.8	170	295.9
Extended data Figure 2, f
Quantification: W02 immunoreactive area in cortex
Quantification note: Aβ values represent an average of 5 brain sections (210 mm apart) per mouse
Statistical analysis: Two-way ANOVA with Tukey's post hoc test for multiple comparison and unpaired two-tailed t-test assuming that both populations have same standard deviation
	APdE9-WT														APdE9-K14
Male	0.4	0.28	0.22	0.55	0.72	0.59	0.55	0.39	0.27	0.5	0.5	0.68	0.45		0.35	0.48	0.33	0.3	0.36	0.36	0.6	0.55	0.57	0.54	0.68	0.5	0.51	0.22
Female	0.59	0.41	0.38	0.38	0.35	1.28	0.84	0.85	0.56	0.63	0.63	0.54	0.39	0.76	0.63	0.78	0.78	0.48	0.63	0.81	0.48	0.61	0.68	0.66	1.08	0.54	1.05	1.12
Extended data Figure 2, g
Quantification: W02 immunoreactive area in hippocampus and cortex normalized to average of APdE9-Ctrl group of every experimental set
Quantification note: Aβ values represent an average of 5 brain sections (210 mm apart) per mouse
Statistical analysis: Two-way ANOVA with Tukey's post hoc test for multiple comparison and unpaired two-tailed t-test assuming that both populations have same standard deviation
	APdE9-WT													APdE9-K14
Male	1.01	0.73	0.45	1.24	1.35	1.2	1.5	0.79	0.57	0.84	1.05	1.3	0.96	0.77	0.8	0.55	0.7	0.52	0.71	1.18	1.1	1.25	0.88	1.25	0.98	0.8	0.53
Female	0.8	0.63	0.65	0.56	1.92	1.47	1.21	1.25	0.91	0.95	0.71	0.7	1.44	0.9	1.17	1.12	0.69	0.85	1.25	0.68	0.82	0.89	0.99	1.23	0.73	1.3	1.48
Extended data Figure 2, i
Quantification: Podocalyxin+ blood vessel area% in hippocampus normalized to average of WT group of every experimental set
Quantification note: Podocalyxin values represent an average of 2 brain sections (200 µm apart) per mouse
Statistical analysis: unpaired two-tailed t-test assuming that both populations have same standard deviation
WT	K14-sR3
1.12211	1.07808
1.05032	1.09798
1.08415	1.00229
1.05695	0.96328
0.94858	0.917642
0.857058	0.90837
0.880834	0.852305
