# Supplementary material for: Sustained meningeal lymphatic vessel atrophy or expansion does not alter Alzheimer’s disease-related amyloid pathology
Source: Nat Cardiovasc Res. Author manuscript; Available in PMC 2024 Jul 31. (PMC7616318; doi:10.1038/s44161-024-00445-9)
Supplement: Source Data Extended Data Fig. 3 [file EMS196559-supplement-Source_Data_Extended_Data_Fig__3.xlsx]

## Sheet: Sheet1
Extended data Figure 3, d
Quantification: Podoplanin+/LYVE1+ area% in PPA region of basal skull in 6-month-old mice
Quantification note: Podoplanin was used as reference channel since some dLVs in this region do not express or have very low expression of LYVE1
Statistical analysis: Two-way ANOVA with Tukey's post hoc test for multiple comparison
	AAV-Ctrl									AAV-sR3
WT	10.138	7.061	10.853	6.996	8.13	9.011	8.837	11.225	6.786	3.54	3.241	4.918	2.099	4.255	2.867	3.646	4.008	2.68	5.85	7.223
APdE9	7.458	5.778	10.246	8.383	11.547	8.521	11.811			3.507	2.156	4.329	4.153	5.61	4.516	3.3	5.432	4.488
Extended data Figure 3, e
Quantification: Podoplanin+/LYVE1+ area% in PPA region of basal skull in 16-month-old mice
Quantification note: Podoplanin was used as reference channel since some dLVs in this region do not express or have very low expression of LYVE1
Statistical analysis: Two-way ANOVA with Tukey's post hoc test for multiple comparison
	AAV-Ctrl			AAV-sR3
WT	8.869	7.637	9.841	3.256	2.621	2.264
APdE9	7.535	9.705	9.465	2.642	2.752	3.596
Extended data Figure 3, i
Quantification: dcLN weight in 6-month-old mice
Quantification note: LN weight represents an average of both sides and maximum one dcLN per side (left/right) per mouse (=1-2 dcLNs/mouse) was used in quantification
Statistical analysis: Two-way ANOVA with Tukey's post hoc test for multiple comparison
	AAV-Ctrl														AAV-sR3
WT	0.2	0.5	0.8	0.35	0.45	0.55	0.55	0.6	0.7	0.75	0.85	1	0.5	0.8	0.35	0.45	0.7	0.65	0.9	0.5	0.6	1	0.5	0.8	0.7	0.85	1.75	1.4	0.6
APdE9	0.4	0.55	0.5	0.8	0.4										0.5	0.35	0.55	0.55	0.7	0.95	0.9
Extended data Figure 3, j
Quantification: dcLN weight in 16-month-old mice
Quantification note: LN weight represents an average of both sides (left and right) and maximum one dcLN per side per mouse was used in quantification
Statistical analysis: Two-way ANOVA with Tukey's post hoc test for multiple comparison
	AAV-Ctrl																	AAV-sR3
WT	0.2	0.2	0.3	0.6	0.6	0.7	0.4	0.1	0.3	0.3	0.3	0.3	0.4	0.4	0.2	0.4	1	0.8	0.5	0.3	0.3	0.2	0.5	0.4	0.3	0.4	0.9	0.5	0.6	1.2	0.7	0.7	0.8	0.7	0.7	0.5	0.8
APdE9	0.4	0.5	0.3	0.4	0.2	1.1	0.5	0.2	0.5	1.5								0.3	1.1	0.4	0.2	0.4	0.6	0.4	0.1	0.3	0.6	0.3
Extended data Figure 3, k
Quantification: spleen weight in 6-month-old mice
Statistical analysis: Two-way ANOVA with Tukey's post hoc test for multiple comparison
	AAV-Ctrl							sR3
WT	89.3	100.5	102.5	84	89.4			79.9	88	107.9	81.9	99.2
APdE9	91.8	101.2	104.8	82.7	84.4	88	105.5	90.8	91.9	76.1
Extended data Figure 3, l
Quantification: spleen weight in 16-month-old mice
Statistical analysis: Two-way ANOVA with Tukey's post hoc test for multiple comparison
	AAV-Ctrl														AAV-sR3
WT	94	77	103	124	70	100	117	133	103.5	79	104	84	81	83	84	74	63	126	160	76	84	77.6	126.2	73.1	105.9	78	72	97	82	145	95	84	94	125
APdE9	78	87	130	68	150	104	91	145	126	188					75	77	113	70	90	190	84	100	80	68	64
Extended data Figure 3, m
Quantification: body weight in 6-month-old mice
Statistical analysis: Three-way repeated measures ANOVA with Geisser-Greenhouse correction (no assumption of equal variability of differences) with Tukey's post hoc test for multiple comparison
	WT-Ctrl																			WT-sR3																			APdE9-Ctrl
	Mouse 1	Mouse 2	Mouse 3	Mouse 4	Mouse 5	Mouse 6	Mouse 7	Mouse 8	Mouse 9	Mouse 10	Mouse 11	Mouse 12	Mouse 13	Mouse 14	Mouse 15	Mouse 16	Mouse 17	Mouse 18	Mouse 19	Mouse 1	Mouse 2	Mouse 3	Mouse 4	Mouse 5	Mouse 6	Mouse 7	Mouse 8	Mouse 9	Mouse 10	Mouse 11	Mouse 12	Mouse 13	Mouse 14	Mouse 15	Mouse 16	Mouse 17	Mouse 18	Mouse 19	Mouse 1	Mouse 2	Mouse 3	Mouse 4	Mouse 5	Mouse 6	Mouse 7	Mouse 8	Mouse 9	Mouse 10	Mouse 11
2 months	17.5	17.7	16.9	17.3	16.5	17.6	17.1	18.6	17.3	19.3	18.2	16.9	19.1	19	18.9	18	17.9	15.6	18.1	18.3	19.3	19.5	19	16.7	15.4	18.1	16	17.7	18.1	18.4	18.7	20.2	18.4	18.9	17.7	18.4	18.1	15.5	17.4	17.2	17.9	19.4	18.3	18	18.7	18.2	17.6	17.8	18.6
3 months	20	20.7	20.9	19	18.6	19.3	19	19.68	19.14	21.46	20.26	19.44	20.5	21	20.72	20.94	21.23	18.03	20.75	20.5	21.1	20.3	18.5	18.4	18.2	19.84	18.89	19.86	19.82	20.3	20.74	21.96	19.21	20.38	21.16	20.48	19.92	18.35	19.9	17.97	20.9	23	20.9	19.8	20.05	19.88	20.5	20.81	20.93
4 months	21.76	20.54	20.15	19.05	20.15	20.85	19.82	21.54	21.17	22.46	21.07	20.15	21.9	22.01	23.08	24.23	23.57	19.07	21.78	21.44	22.3	22	22.47	20.18	19.17	22.26	21	21.64	20.98	21.04	22.72	23.24	20.34	24.18	23.95	23.04	21.47	19.71	21.38	19.82	21.32	24.81	22.09	21.31	21.75	20.87	21.97	21.76	22.34
5 months	22.63	21.94	21.59	20.05	20.47	21.08	21.2	23.07	24.76	22.55	23.08	21.27	23.66	23.78	24.2	23.6	25.69	19.59	22.76	22.27	23.8	21.91	22.94	20.86	20.8	23.04	21.72	23.83	22.69	22.87	24.57	24.3	22.2	26.67	25.09	24.14	22.49	19.75	22.02	23.18	23.18	24.8	23.9	23.5	21.99	21.72	22.91	23.8	23.07
Extended data Figure 3, n
Quantification: body weight in 16-month-old mice
Quantification note: unsuccessful data collection points are shown as empty boxes.
Statistical analysis: Three-way repeated measures Mixed-effects model with Geisser-Greenhouse correction (no assumption of equal variability of differences) with Tukey's post hoc test for multiple comparison.
	WT-Ctrl														WT-sR3																				APdE9-Ctrl										APdE9-sR3
	Mouse1	Mouse2	Mouse3	Mouse4	Mouse5	Mouse6	Mouse7	Mouse8	Mouse9	Mouse10	Mouse11	Mouse12	Mouse13	Mouse14	Mouse1	Mouse2	Mouse3	Mouse4	Mouse5	Mouse6	Mouse7	Mouse8	Mouse9	Mouse10	Mouse11	Mouse12	Mouse13	Mouse14	Mouse15	Mouse16	Mouse17	Mouse18	Mouse19	Mouse20	Mouse1	Mouse2	Mouse3	Mouse4	Mouse5	Mouse6	Mouse7	Mouse8	Mouse9	Mouse10	Mouse1	Mouse2	Mouse3	Mouse4	Mouse5
2 months	25.7	22.3	21.8	22.8	26	27	26.7	26.3	25.1	24.9	25.8	26.2	21.9	22.2	24.1	24	26	24.2	23.5	23.2	22.7	25.6	24	23.3	23.7	24.8	23.9	25.7	24.3	25.6	25.9	22.1	22.6	23.1	23.9	23.9	24	22.2	23.5	26	26.6	23.6	25	24.6	21.2	24.7	24.4	21.7	21.3
3 months	30.2	26.2	25.1	26.5	29.2	29.8	31	30.68	28.31	28.55	30.34	30.94	24.68	26.61	26.7	28.2	28	25.9	26.7	26.3	27.4	28.28	26.77	26.13	29.38	26.5	26.5	29.29	27.92	30	30.42	26.4	26.36	26.61	26.4	28.7	26.7	25	27	27.9	30.3	25.94	30.44	30.4	23.4	29.6	29.8	24.6	24.8
4 months	34	26.63	28.47	30.32	32	33.27	34.69	33.45	30.5	30.49	33.86	33.94	35.83	30.74	29	27.43	31	29	28.29	28.65	30.56	31.01	28.65	27.26	33.96	28.37	28.13	31.91	30.25	32.24	32.23	29.01	29.69	29.69	30.24	32.25	29.12	28.93	31	30.58	32.81	26.7	33.05	32.5	25.2	31.42	34.42	27.24	25.82
5 months	35.92	27.3	30.32	30.93	34.37	35.34	35.85	34.69	32.57	32.3	37.72	34.25	27.37	30.93	31.81	29.23	30.52	30.39	30.94	30.2	31.53	31.95	31.07	27.6	34.64	29.89	31.15	34.84	31.65	35.47	35.94	30.25	30.22	33.73	32.02	33.63	29.6	32.72	34.27	34.47	33.19	28.26	32.72	34.22	28.78	31.29	39.09	28.92	28.47
6 months	36.86	28.58	32.81	32.78	36.92	37.23	37.06	35.53	34.11	34.88	40.48	36.84	28.62	33.37	33.76	31.15	32.03	33.33	33.24	32.13	34.21	32.94	31.8	29.05	36.69	31.08	32.61	36.12	34.4	35.89	38.19	31.14	32.35	36.15	32.03	37.44	30.6	35.18	37.36	36.75	36.75	30.23	36.49	36.74	30.89	34.79	43.06	32.12	31.15
7 months	38.85	28.84	34.81	34.29	39.48	41.22	37.87	36.88	34.57	35.62	45.18	39.82	29.43	34.16	33.94	32.41	33.59	34.84	33.78	33.25	36.05	34.62	32.91	29.61	39.28	33.43	34.55	40.6	38.02	40.14	42.41	31.35	31.93	41.16	33.93	39.8	31.33	36.96	37.93	40.82	37.32	31.59	40.64	39.86	30.99	37.56	43.29	33.6	34.67
8 months	40.91	29.46	36.09	37.08	42.97	45.8	39.14	38.54	35.46	37.57	47.48	41.95	29.56	36.32	34.9	34.16	32.83	37.25	36.61	36.25	39.48	35.72	34	30.5	40.24	34.57	36.35	42.09	39.46	42.58	44.52	32.18	34.47	44.18	37.23	42.69	32.67	37.03	41.08	45.62	38.86	31.67	42.66	41.16	32.21	42.59	43.61	35.26	35.44
9 months	41.13	29.7	36.61	37.38	46.49	48.77	39.76	39.88	37.27	39.16	50.42	43.43	31.14	37.26	36.3	34.37	34.04	37.75	36.48	36.75	39.89	37.47	37.39	30.48	44.96	37.28	38.69	44.81	39.96	45.54	48.76	32.85	34.07	47.4	37.4	43.09	33.35	32.92	42.18	47.55	40.47	33.51	46.98	41.74	33.67	43.12	47.05	37.08	36.23
10 months	43.35	31.13	39.37	39.24	49.8	49.86	41.05	41.45	40.15	42.24	50.43	44.33	31.61		35.96	36.1	35.92	42.48	38.25	38.68	42.27	38.23	40.67	34.07	48.36	36.87	38.99	44.48	39.85	47.16	48.55				39.82	45.94	35.29	38.96	44.34	51.03	42.15	33.62	45.6		36.52	47.53	48.21	37.76	38.32
13 months	45.87	31.63	39.04	40.33	53.08	49.72	44.22	43.52	40.82	44.39	55.84	47.76	32.39	43.31	37.34	35.65	35.13	39.05	38.67	42.29	46.58	38.58	46.82	33.54	48.11	41.15	41.77	49.33	44.14	53.49	52.24	35.5	38.04	55.94	41.92	46.89	35.21	35.44	41.58	53.84	45.9	36.71	49.76	44.4	40.87	47.78	51.34	39.06	42.65
13 months	47.77	33.76	40.81	44.46	52	58.51	45.89	44.29	40.4	44.93	58.63	49.85	33.66	44.55	37.86	37.51	37.2	40.21	42.86	46.26	50.08	40.95	47.62	32.75	51.64	43.44	44.75	49.9	44.9	55.27	51.61	35.35	38.42	55.4	44.41	49.29	37.69	37.45	47.12	56.44	50.19	36.64	53.56	41.63	43.19	53.03	56.45	41.04	48.58
13 months	47.76	33.43	38.45	44.59	47.63	52.59	44.32	46.89	43.41	46.07	58.21	49.47	34.07	45.48	36.93	38	36.49	37.96	39.96	42.51	49.66	41.66	49.98	33.57	51.61	47.91	46.62	50.1	45.06	56.77	53.58	35.25	38	57.58	43.09	46.23	36.78	39.68	43.16	55.04	49.8	37.31	53.71	39.33	42.08	51.34	56.12	40.97	46.48
Extended data Figure 3, p
Quantification: intracranial pressure (ICP) in 14-month-old mice
Quantification note: ICP values represent an average over 5 min measurement.
Statistical analysis: unpaired t-test assuming that both populations have same standard deviation
AAV-Ctrl	AAV-sR3
7.389	7.06
2.221	0.941
5.922	3.27
6.66	1.74
0.96	3.689
2.43	1.498
3.136	4.032
[truncated: 13 more columns]
