# Supplementary material for: Sustained meningeal lymphatic vessel atrophy or expansion does not alter Alzheimer’s disease-related amyloid pathology
Source: Nat Cardiovasc Res. Author manuscript; Available in PMC 2024 Jul 31. (PMC7616318; doi:10.1038/s44161-024-00445-9)
Supplement: Source Data Extended Data Fig. 5 [file EMS196559-supplement-Source_Data_Extended_Data_Fig__5.xlsx]

## Sheet: Sheet1
NEST BUILDING (NB)
Quantification note: Two mice showed epileptic seizures during MWM experiment (one from APdE9-Ctrl and one from APdE9-sR3 group) and died before Nest building set 2 experiment.
Extended data Figure 5, b
Quantification: Nest building behaviour at the beginning of behaviour tests (Nest building set 1)
Statistical analysis: Two-way (Genotype/Treatment) and Three-way (Genotype/Treatment/Day) repeated measures ANOVA assuming equal variability of differences with Tukey's post hoc test for multiple comparison
	WT-Ctrl										WT-sR3											APdE9-Ctrl												APdE9-sR3
	Mouse 1	Mouse 2	Mouse 3	Mouse 4	Mouse 5	Mouse 6	Mouse 7	Mouse 8	Mouse 9	Mouse 10	Mouse 1	Mouse 2	Mouse 3	Mouse 4	Mouse 5	Mouse 6	Mouse 7	Mouse 8	Mouse 9	Mouse 10	Mouse 11	Mouse 1	Mouse 2	Mouse 3	Mouse 4	Mouse 5	Mouse 6	Mouse 7	Mouse 8	Mouse 9	Mouse 10	Mouse 11	Mouse 12	Mouse 1	Mouse 2	Mouse 3	Mouse 4	Mouse 5	Mouse 6	Mouse 7	Mouse 8	Mouse 9
Day 1	3	1.5	5	5	1.5	3	5	4.5	5	2	4.5	4.5	5	5	5	2	4.5	5	1	4.5	1.5	1	1	1	1	1	1	1	1	1.5	2	1.5	1	1.5	1	1.5	1	4	1	1	1	1
Day 2	3	5	5	5	1	5	5	4.5	5	5	5	5	5	5	5	4	4.5	4.5	5	5	5	1	4	3.5	1	3	1.5	1	1	4.5	1.5	4	1.5	4	1	3.5	1	4.5	1	1	1.5	1
Extended data Figure 5, c
Quantification: Nest building behaviour later during the behaviour tests (Nest building set 2)
Statistical analysis: Two-way (Genotype/Treatment) and Three-way (Genotype/Treatment/Day) repeated measures ANOVA assuming equal variability of differences with Tukey's post hoc test for multiple comparison
	WT-Ctrl										WT-sR3											APdE9-Ctrl											APdE9-sR3
	Mouse 1	Mouse 2	Mouse 3	Mouse 4	Mouse 5	Mouse 6	Mouse 7	Mouse 8	Mouse 9	Mouse 10	Mouse 1	Mouse 2	Mouse 3	Mouse 4	Mouse 5	Mouse 6	Mouse 7	Mouse 8	Mouse 9	Mouse 10	Mouse 11	Mouse 1	Mouse 2	Mouse 3	Mouse 4	Mouse 5	Mouse 6	Mouse 7	Mouse 8	Mouse 9	Mouse 10	Mouse 11	Mouse 1	Mouse 2	Mouse 3	Mouse 4	Mouse 5	Mouse 6	Mouse 7	Mouse 8
Day 1	4.5	5	4.5	5	1	5	5	3.5	5	2	4.5	5	5	5	5	5	4.5	5	5	5	4.5	1	1.5	5	1	1	1	1	1	4.5	1	1	1	1.5	1	1	1	1	1	1.5
Day 2	5	4.5	5	5	1	4	5	5	5	4.5	5	5	4.5	4.5	5	5	4	4.5	5	5	5	4.5	1.5	5	1	1.5	1	1	1	4.5	2	1	1	2	1	4	1	3.5	1	3.5
Extended data Figure 5, d
Quantification: weight of unshredded cotton (mg) at day 2 of nest building sets 1 and 2
Statistical analysis: Two-way (Genotype/Treatment) and Three-way (Genotype/Treatment/Nest building set) repeated measures Mixed-effects model assuming equal variability of differences with Tukey's post hoc test for multiple comparison. ANOVA cannot be used due to missing values.
	WT Ctrl										WT sR3											APdE9 Ctrl												APdE9 sR3
	Mouse 1	Mouse 2	Mouse 3	Mouse 4	Mouse 5	Mouse 6	Mouse 7	Mouse 8	Mouse 9	Mouse 10	Mouse 1	Mouse 2	Mouse 3	Mouse 4	Mouse 5	Mouse 6	Mouse 7	Mouse 8	Mouse 9	Mouse 10	Mouse 11	Mouse 1	Mouse 2	Mouse 3	Mouse 4	Mouse 5	Mouse 6	Mouse 7	Mouse 8	Mouse 9	Mouse 10	Mouse 11	Mouse 12	Mouse 1	Mouse 2	Mouse 3	Mouse 4	Mouse 5	Mouse 6	Mouse 7	Mouse 8	Mouse 9
Nest 1	1.7	0	0	0	3.5	0	0	1	0	1.1	0	0	0	0	0	0.6	0.7	0	0.3	0	0	4.2	1.9	3.2	3.7	1.2	3.6	4	4.4	0.5	2.5	1	3.3	2	4.2	2.2	4.1	0	5	3.4	3.3	4.4
Nest 2	0	0.1	0	0	4.8	0.1	0	1.2	0	2	0.3	0	0	0.3	0	0	1	0	0	0.3	0.5	0.5	1.9	0.2	3.4	2.3	4.2	4.2	4.5	0.5		2.5	4.8	3.4		2.8	4.3	1.1	4.6	3.1	4.2	1.9
LIGHT-DARK EXPERIMENT (LD)
Quantification note: one mouse was removed from test due to suspected blindness that was discovered during the experiment (stayed in the initial side for the whole experiment; APdE9-sR3 group).
Extended data Figure 5, e
Quantification: distance travelled in light side (cm)
Statistical analysis: Two-way ANOVA with Tukey's post hoc test for multiple comparison.
	AAV-Ctrl												AAV-sR3
WT	1652.15	1381.54	824.624	689.712	1047.84	459.202	414.011	387.782	1506.07	1148.66			791.311	1227.34	506.954	1010.27	671.219	467.246	836.777	973.487	512.63	902.69	702.193
APdE9	587.944	1151.27	653.073	412.622	740.217	599.403	571.749	468.197	562.812	1124.55	105.971	844.104	552.25	662.863	14.6739	1052	460.972	366.602	205.394	835.059
Extended data Figure 5, f
Quantification: distance travelled in dark side (cm)
Statistical analysis: Two-way ANOVA with Tukey's post hoc test for multiple comparison.
	AAV-Ctrl												AAV-sR3
WT	1310.28	1968.95	1413.61	1359.05	1644.47	1068.67	1005.71	1188.84	1430.31	1932.66			1574.9	1737.8	1363.1	1347.81	1372.94	1075.36	1514.09	1524.18	1085.59	1341.48	1249.46
APdE9	1383.18	1959.8	1431.64	2094.05	1244.71	1785.82	1515.29	1362.24	1342.09	1542.45	1412.2	1728.04	1405.96	1940.35	1417.89	1574.11	1684.66	1760.64	1255.57	1968.11
Extended data Figure 5, g
Quantification: total distance travelled (cm)
Statistical analysis: Two-way ANOVA with Tukey's post hoc test for multiple comparison.
	AAV-Ctrl												AAV-sR3
WT	2962.43	3350.49	2238.23	2048.77	2692.31	1527.87	1419.73	1576.62	2936.38	3081.33			2366.21	2965.14	1870.05	2358.08	2044.16	1542.61	2350.86	2497.66	1598.22	2244.17	1951.65
APdE9	1971.12	3111.07	2084.71	2506.67	1984.93	2385.22	2087.03	1830.44	1904.9	2667	1518.18	2572.14	1958.21	2603.21	1432.57	2626.11	2145.63	2127.24	1460.97	2803.17
Extended data Figure 5, h
Quantification: total time spent on light side (seconds)
Statistical analysis: Two-way ANOVA with Tukey's post hoc test for multiple comparison.
	AAV-Ctrl												AAV-sR3
WT	398.8	246.2	219.5	166.9	231.5	137.9	100.35	88	380.6	210.65			195	269.15	104.1	296.75	135.5	142.7	198.45	249.6	156.15	293	211.75
APdE9	138.55	166.65	120.35	78.7	158.7	111.9	119.95	118.6	125.8	220.9	25.85	142.65	136.25	126.25	3.15	185.85	95	60.35	45.1	142.85
OPEN FIELD EXPERIMENT (OF)
Quantification note: one mouse was removed from test due to suspected blindness that was discovered during the LD experiment (APdE9-sR3 group) .
Extended data Figure 5, i
Quantification: time spent in centre of open field (seconds)
Statistical analysis: Two-way ANOVA with Tukey's post hoc test for multiple comparison.
	AAV-Ctrl												AAV-sR3
WT	436.92	433.04	232.2	288.84	264.32	387.8	364.2	364.52	456.84	338.04			528.72	345.4	390.92	345.6	404.68	366.16	502.96	527.2	464.88	340.96	470.32
APdE9	395.96	252.72	327.08	186.8	364.48	242.92	223.24	297.48	201.92	424.92	256.08	340.24	283.44	389.2	36.64	181	215.08	245.32	312.88	280.6
Extended data Figure 5, j
Quantification: total distance travelled in open field (cm)
Statistical analysis: Two-way ANOVA with Tukey's post hoc test for multiple comparison.
	AAV-Ctrl												AAV-sR3
WT	9328	5983.05	6698.59	7376.19	7253.13	4826.63	6109.84	5976.09	8233.28	8584.67			6532.53	8573.3	4259.31	6715.86	5235.57	5572.75	7185.45	6951.72	5614.4	4751.64	5550.37
APdE9	8574.73	9039.82	8426.34	7825.71	5940.83	8612.41	7468.77	6299.71	8527.86	6862.3	7168.25	9124.32	10473	7230.78	4578.13	9049.81	7210.34	7936.59	7648.23	8771.85
MORRIS WATER MAZE (MWM)
Quantification note: One mouse was removed from test due to suspected blindness that was discovered during the LD experiment (APdE9-sR3 group). Two mice showed epileptic seizures during MWM experiment (one from APdE9-Ctrl and one from APdE9-sR3 group) and died later on and were removed from all MWM analyses.
Extended data Figure 5, k
Quantification: escape latency (seconds) in eight training sessions (S1-S8; total four days with two training sessions per day).
Quantification note: each training session value (S1-S8) represents an average of three trials (total 24 trials) and S7-S8 represent reverse training sessions (hidden platform moved into opposite quadrant), see below.
Statistical analysis: Two-way (Genotype/Treatment) and Three-way (Genotype/Treatment/Session) repeated measures ANOVA with Geisser-Greenhouse correction (no assumption of equal variability of differences) with Tukey's post hoc test for multiple comparison.
DAY1:	S1	Average of trials 1-3
	S2	Average of trials 4-6
DAY2:	S3	Average of trials 7-9
	S4	Average of trials 10-12
DAY3:	S5	Average of trials 13-15
	S6	Average of trials 16-18
DAY4:	S7	Average of trials 19-21 (reverse training)
	S8	Average of trials 22-24 (reverse training)
	WT Ctrl										WT sR3											APdE9 Ctrl											APdE9 sR3
	Mouse 1	Mouse 2	Mouse 3	Mouse 4	Mouse 5	Mouse 6	Mouse 7	Mouse 8	Mouse 9	Mouse 10	Mouse 1	Mouse 2	Mouse 3	Mouse 4	Mouse 5	Mouse 6	Mouse 7	Mouse 8	Mouse 9	Mouse 10	Mouse 11	Mouse 1	Mouse 2	Mouse 3	Mouse 4	Mouse 5	Mouse 6	Mouse 7	Mouse 8	Mouse 9	Mouse 10	Mouse 11	Mouse 1	Mouse 2	Mouse 3	Mouse 4	Mouse 5	Mouse 6	Mouse 7
S1	33.76	42.293	57.067	60.08	47.12	39.493	51.093	60.08	44.24	60.08	60.08	60.08	45.52	60.08	49.813	60.08	60.08	60.08	49.627	60.08	40.933	34.4	58.107	60.08	60.08	60.08	50.267	60.08	60.08	29.493	60.08	60.08	59.92	60.08	60.08	60.08	60.08	60.08	60.08
S2	22.587	42.533	43.04	60.08	25.413	50.56	51.36	60.08	60.08	37.52	21.093	44.933	38.933	16.96	40.213	60.08	50.373	48.667	58.293	44.987	38.213	58.8	32.987	45.547	55.387	46.8	42.96	60.08	60.08	43.2	34.533	60.08	60.08	60.08	44.827	45.813	36.48	41.573	45.093
S3	30.213	13.333	8.8	37.093	41.84	13.707	33.253	31.12	39.013	27.947	27.84	18.64	37.36	16.373	10.64	29.973	46.587	10.347	60.08	24.64	40.373	26.453	31.04	45.467	35.253	25.28	60.08	30.08	43.147	31.2	28.373	45.893	37.333	12.373	43.52	39.12	41.867	60.08	46.107
S4	33.547	17.68	6.8533	24.72	13.92	32.907	8.3733	22.053	25.893	20.347	14.107	8.8267	9.6533	5.52	36.933	20.08	25.093	6.6667	60.08	33.867	43.227	19.867	37.6	49.467	28.373	11.28	43.44	41.173	60.08	43.76	44.4	21.44	19.893	44.933	36.32	29.36	17.627	54.4	34.187
S5	33.973	33.067	16.987	10.213	34.347	45.733	14.8	32.693	14.693	18.693	31.547	5.52	37.6	20.373	19.493	30.56	38.933	25.547	36.693	16.347	50.64	25.227	46.427	34.267	43.493	20.347	32.08	54.213	36.32	39.013	27.867	24.053	36.587	15.707	15.12	52.587	14.693	37.467	28
S6	6.9067	8.64	20.613	26.747	26.987	28.613	15.467	49.68	7.76	9.5467	17.28	10.267	12.053	26.187	23.84	14.96	27.28	13.253	45.573	28.88	41.84	26.56	34.587	49.067	7.1733	19.84	47.547	12.24	27.76	28.827	39.867	18.72	25.413	18.747	12.32	39.253	25.387	34.56	33.84
S7	60.08	60.08	29.92	60.08	48.107	46.747	26.373	14.587	38	27.627	46.267	43.92	32.267	35.893	54.027	24.8	14.88	54.4	12.267	51.467	53.787	26.88	28.347	60.08	60.08	52.56	43.867	25.573	60.08	48.907	26.267	23.627	30.213	60.08	36.08	60.08	32.48	56	40.613
S8	25.333	42.053	30.88	46.347	46.613	17.36	19.733	30.72	18.72	8.2133	6.2933	47.067	14.053	14.8	15.973	5.6267	19.707	56.907	8.9867	35.333	30.4	29.92	45.707	60.08	35.84	31.04	37.813	44.24	49.947	47.173	22.827	25.813	32.053	56.4	42.88	14.853	11.653	50.987	24.667
Extended data Figure 5, l
Quantification: escape latency (seconds) for last training session (S8, reverse training)
Statistical analysis: Two-way ANOVA with Tukey's post hoc test for multiple comparison.
	AAV-Ctrl											AAV-sR3
WT	25.3333	42.0533	30.88	46.3467	46.6133	17.36	19.7333	30.72	18.72	8.21333		6.29333	47.0667	14.0533	14.8	15.9733	5.62667	19.7067	56.9067	8.98667	35.3333	30.4
APdE9	29.92	45.7067	60.08	35.84	31.04	37.8133	44.24	49.9467	47.1733	22.8267	25.8133	32.0533	56.4	42.88	14.8533	11.6533	50.9867	24.6667
Extended data Figure 5, m
Quantification: total time spent in trained quadrant in probe trial (seconds)
Statistical analysis: Two-way ANOVA with Tukey's post hoc test for multiple comparison.
	AAV-Ctrl											AAV-sR3
WT	34.32	20.96	21.2	29.76	27.84	20.32	23.44	12.72	29.2	31.84		28.56	15.6	32.48	18.08	28.88	11.2	13.36	23.04	18.24	29.52	12
APdE9	21.12	9.52	13.52	28.16	22.56	17.52	32	19.6	10.24	22.16	25.6	28	34.56	22.56	22.96	19.92	29.04	13.84
Extended data Figure 5, n
Quantification: total time spent in trained platform in probe trial (seconds)
Statistical analysis: Two-way ANOVA with Tukey's post hoc test for multiple comparison.
	AAV-Ctrl											AAV-sR3
WT	14	9.36	7.2	8.48	5.12	3.52	7.76	2.48	8.08	15.2		10.64	2.08	12.48	6.08	13.6	3.84	4.96	7.6	2.56	13.6	3.68
APdE9	5.44	0	2.72	11.92	5.6	1.04	15.6	5.92	3.52	4.72	12.24	9.36	3.28	7.36	5.84	7.04	8.32	2.96
BARNES MAZE (BM)
Quantification note: One mouse was removed from test due to suspected blindness that was discovered during the LD experiment (APdE9-sR3 group). Two mice showed epileptic seizures during MWM experiment (one from APdE9-Ctrl and one from APdE9-sR3 group) and died before BM experiment.
Extended data Figure 5, o
Quantification: latency to target zone (seconds) in probe trial 1
Statistical analysis: Two-way ANOVA with Tukey's post hoc test for multiple comparison.
	AAV-Ctrl											AAV-sR3
WT	3.76	8.76	1.4	68.92	8.2	18.72	7.08	2.48	9.08	3.28		8.32	14.28	15.28	7.8	70.96	29.6	10.48	8	74.2	9.24	24.76
APdE9	4.56	11.76	14.68	90	90	5.36	22.08	90	17.48	90	14.64	5.84	90	4	43.28	6.72	26.64	90
Extended data Figure 5, p
Quantification: time in target zone (seconds) in probe trial 1
Statistical analysis: Two-way ANOVA with Tukey's post hoc test for multiple comparison.
	AAV-Ctrl											AAV-sR3
WT	27.56	30.44	30.44	21.12	3.8	34.28	18.08	28.92	21	5.12		7.88	41.64	14.44	23.24	9.28	32	25.08	18.48	9.4	28.92	10.52
APdE9	12.08	1.56	10.48	0	0	11	9.8	0	11.72	0	30.84	16.64	0	2.12	13.52	2.04	15.88	0
Extended data Figure 5, q
Quantification: time in the centre (seconds) in probe trial 1
Statistical analysis: Two-way ANOVA with Tukey's post hoc test for multiple comparison.
	AAV-Ctrl											AAV-sR3
WT	15.92	47.76	6.64	14.72	20.44	6.28	35.48	18.68	41.44	50.56		52.8	18.6	16.6	58.04	38.2	37.68	21.8	35.72	11.92	49.88	16.6
APdE9	13.44	63.84	35.08	65.44	57.52	33.08	21.76	81.28	38.52	67.6	15.6	52.92	43.72	25.52	36.84	43.12	42.84	30.64
Extended data Figure 5, r
Quantification: latency to target zone (seconds) in probe trial 2
Statistical analysis: Two-way ANOVA with Tukey's post hoc test for multiple comparison.
	AAV-Ctrl											AAV-sR3
WT	90	72.32	11.72	9.28	29	90	12.2	90	9.92	40		5.36	11.76	90	90	65.4	69.32	55.16	17.76	90	90	90
APdE9	90	90	4.08	10.76	90	3.48	39.52	18.2	42.04	9.56	3.12	90	90	28.08	45.2	23.64	58.72	45.56
Extended data Figure 5, s
Quantification: time in target zone (seconds) in probe trial 2
Statistical analysis: Two-way ANOVA with Tukey's post hoc test for multiple comparison.
	AAV-Ctrl											AAV-sR3
WT	0	14.96	4.96	28.44	2.2	0	27.32	0	21.92	12.48		26.52	8.52	0	0	9.64	2.64	1.88	2.72	0	0	0
APdE9	0	0	7.2	18.68	0	23.56	5.68	16.56	8	6.44	25.24	0	0	5.76	14.36	4.72	0.36	9.84
Extended data Figure 5, t
Quantification: time in target and adjacent zones (seconds) in probe trial 2
Statistical analysis: Two-way ANOVA with Tukey's post hoc test for multiple comparison.
	AAV-Ctrl											AAV-sR3
WT	4.24	24.4	15.56	48.88	3.32	0	53.76	5.96	29.4	28.2		34.04	23.6	0	0	13.96	9.56	2.04	9.08	0	15.52	0
APdE9	1.6	0	39	58.4	0	31.64	11.92	47.16	8.52	82.28	39.6	0	0	8	24.12	9.8	4.32	18.6
FEAR CONDITIONING (FC)
Quantification note: One mouse was removed from test due to suspected blindness that was discovered during the LD experiment (APdE9-sR3 group). Two mice showed epileptic seizures during MWM experiment (one from APdE9-Ctrl and one from APdE9-sR3 group) and died before FC experiment.
Extended data Figure 5, u
Quantification: freezing during 180 seconds (%) in day 1 (habituation)
Statistical analysis: Two-way ANOVA with Tukey's post hoc test for multiple comparison.
	AAV-Ctrl											AAV-sR3
WT	3.9	1.1	12.2	3.9	44.4	3.9	1.7	1.1	8.3	1.7		17.2	2.2	16.1	7.8	11.7	1.7	7.2	13.3	27.2	7.2	2.2
APdE9	2.8	5	5.6	10.6	17.2	6.7	14.4	20.6	3.3	39.4	1.7	24.4	4.4	1.1	2.8	6.7	3.3	2.2
Extended data Figure 5, v
Quantification: total distance moved in day 1 (habituation)
Statistical analysis: Two-way ANOVA with Tukey's post hoc test for multiple comparison.
	AAV-Ctrl											AAV-sR3
WT	1338.9	987.4	639	961.7	490.1	939.5	1106.5	828.4	937.8	1044.1		485.1	977.1	550.5	586	657.5	1012.1	1361.8	644.7	509.7	1007.9	1122.3
APdE9	842.4	699.3	1089.2	692.9	968.4	938.7	824.9	646.3	1293.3	361.1	1282.6	643.3	1010.3	1069.4	1117.9	984.8	937.7	1286.5
Extended data Figure 5, w
Quantification: mean explored area (%) in day 1 (habituation)
Statistical analysis: Two-way ANOVA with Tukey's post hoc test for multiple comparison.
	AAV-Ctrl											AAV-sR3
WT	32.0333	34.1	22.5333	28.9	21.6	33.6	33.0667	31.1333	25.9333	31		17.9667	32.1667	19.9	21.7333	19.9333	33.6	33.1	23.8333	14.2333	29.8	31.9
APdE9	33.7333	25.6667	33.4667	27.5	28.2667	36.2	30.9667	24.8667	31.6333	15.2333	36.1667	27.2333	34.2333	39.7	39.4333	34.1	32.0333	36.0667
Extended data Figure 5, x
Quantification: freezing during 180 seconds (%) in day 2 (contextual learning)
Statistical analysis: Two-way ANOVA with Tukey's post hoc test for multiple comparison.
	AAV-Ctrl											AAV-sR3
WT	48.9	37.8	73.9	41.7	44.4	38.9	55.6	56.7	32.2	38.3		37.8	67.8	79.4	68.9	41.7	35	43.9	62.8	82.8	69.4	51.7
APdE9	33.3	37.2	45	47.8	56.7	44.4	47.8	52.8	16.7	51.7	26.1	60	49.4	43.3	55	41.1	75	50
Extended data Figure 5, y
Quantification: total distance moved in day 2 (contextual learning)
Statistical analysis: Two-way ANOVA with Tukey's post hoc test for multiple comparison.
	AAV-Ctrl											AAV-sR3
WT	231.5	324.9	86.5	270.1	186.2	338.5	288.1	223.7	304.2	388.2		220.4	113.4	78.7	140.4	336.1	246.4	209.8	223.7	79.1	109.7	194.6
APdE9	335	316.8	269.7	362.7	217.9	243.9	308.5	308.9	418.8	184.2	399.7	217.7	357.3	382.6	294.2	290.2	111.6	422.3
Extended data Figure 5, z
Quantification: mean explored area (%) in day 2 (contextual learning)
Statistical analysis: Two-way ANOVA with Tukey's post hoc test for multiple comparison.
	AAV-Ctrl											AAV-sR3
WT	3.93333	9.5	2.36667	7.3	1.33333	13.2667	5.7	6.8	6.26667	12.9		4.3	2.33333	1.96667	4.7	7.43333	5.46667	4.16667	7.56667	1.7	1.96667	4.56667
APdE9	11.0667	6.76667	6.5	7.96667	5.6	3.66667	9.36667	8.2	10.4333	5.33333	13.2667	7.3	14.3333	17.0667	9.23333	8.73333	1.3	10.4333
