# Supplementary material for: Sustained meningeal lymphatic vessel atrophy or expansion does not alter Alzheimer’s disease-related amyloid pathology
Source: Nat Cardiovasc Res. Author manuscript; Available in PMC 2024 Jul 31. (PMC7616318; doi:10.1038/s44161-024-00445-9)
Supplement: Source Data Extended Data Fig. 6 [file EMS196559-supplement-Source_Data_Extended_Data_Fig__6.xlsx]

## Sheet: Sheet1
Extended data Figure 6, c
Quantification: qPCR of VEGF-C
Quantification note: Statistical values were not included in the figure since n-number was below three in AAV-Mock group.
Statistical analysis: One-way ANOVA with Dunnett's post hoc test for multiple comparison
AAV-Mock (i.c.v.)	AAV-VC 1x10^10 (i.c.v.)	AAV-VC 5x10^10 (i.c.v.)	AAV-VC 1x10^11 (i.c.v.)	AAV-VC 5x10^10 (i.c.m.)
99.478	225.773	274.819	1067.39	562.92
100.522	169.778	973.399	1540.78	1020.32
	196.975	1682.29	4754.47	2604.57
		446.706	3420.9
Extended data Figure 6, d
Quantification: dcLN weight (mg)																			0
Quantification note: one dcLN per side (left and right) per mouse was used in quantification. Final values represent an average of both sides (left and right).
Statistical analysis: One-way ANOVA with Dunnett's post hoc test for multiple comparison
AAV-Mock (i.c.v.)	AAV-VC 1x10^10 (i.c.v.)	AAV-VC 5x10^10 (i.c.v.)	AAV-VC 1x10^11 (i.c.v.)	AAV-VC 5x10^10 (i.c.m.)
0.45	0.2	0.4	0.4	0.65
0.2	0.55	0.4	0.6	0.4
0.4	0.3	0.5	0.4	0.6
	0.25	0.25	0.4
Extended data Figure 6, f
Quantification: LYVE1+ immunoreactive area % in COS region of dorsal skull
Quantification note: AAV-VC 5x10^10 (i.c.m.) group was not included in the statistical analysis since the group had n-number below three
Statistical analysis: One-way ANOVA with Dunnett's post hoc test for multiple comparison
AAV-Mock (i.c.v.)	AAV-VC 1x10^10 (i.c.v.)	AAV-VC 5x10^10 (i.c.v.)	AAV-VC 1x10^11 (i.c.v.)	AAV-VC 5x10^10 (i.c.m.)
1.932	5.061	4.803	4.308	5.522
2.152	4.681	5.039	5.189	5.849
2.813	3.26	4.482	5.736
	2.799	3.536	5.537
Extended data Figure 6, h
Quantification: Podocalyxin immunoreactive area % in dorsal dura mater
Quantification note: values represent an average of two quantification areas per mouse. Same areas were used for every mouse (one from both sides of superior sagittal sinus excluding large dural sinuses).
Statistical analysis: One-way ANOVA with Dunnett's post hoc test for multiple comparison
AAV-Mock (i.c.v.)	AAV-VC 1x10^10 (i.c.v.)	AAV-VC 5x10^10 (i.c.v.)	AAV-VC 1x10^11 (i.c.v.)	AAV-VC 5x10^10 (i.c.m.)
32.15	36.6	36.83	36.16	35.01
33.57	35.88	34.93	33.21	38.65
36.28	36.75	37.39	34.58	37.75
	36.84	33.31	33.52
Extended data Figure 6, j
Quantification: LYVE1+ immunoreactive area % in cranial nerve II-VI region of basal skull
Statistical analysis: One-way ANOVA with Dunnett's post hoc test for multiple comparison
AAV-Mock (i.c.v.)	AAV-VC 1x10^10 (i.c.v.)	AAV-VC 5x10^10 (i.c.v.)	AAV-VC 1x10^11 (i.c.v.)	AAV-VC 5x10^10 (i.c.m.)
0.389	2.251	4.905	4.553	4.245
0.887	2.491	3.85	3.96	2.914
0.586	2.909	4.228	5.223	4.271
	2.32	3.276	5.116
Extended data Figure 6, l
Quantification: Podocalyxin immunoreactive area % in cortex
Quantification note: Same area including cortex was used for every mouse.
Statistical analysis: One-way ANOVA with Dunnett's post hoc test for multiple comparison
AAV-Mock (i.c.v.)	AAV-VC 1x10^10 (i.c.v.)	AAV-VC 5x10^10 (i.c.v.)	AAV-VC 1x10^11 (i.c.v.)	AAV-VC 5x10^10 (i.c.m.)
9.826	8.212	10.306	8.872	7.872
8.085	7.247	7.566	8.641	6.628
7.91	8.341	7.792	7.926	9.126
	7.775	8.447	7.77
Extended data Figure 6, n
Quantification: Mean IgG-RPE signal intensity in blood normalized to average of AAV-Mock group of every experimental set at 3h timepoint
Statistical analysis: Two-way repeated measures ANOVA with Geisser-Greenhouse correction (no assumption of equal variability of differences) with Dunnett's post hoc test (all three groups with comparison to AAV-Mock) and Sidak's post hoc test (comparison of both AAV-VC groups separatery with AAV-Mock) for multiple comparison
	AAV-Mock (i.c.m.)			AAV-VC 5x10^10 (i.c.m.)					AAV-VC 5x10^10 (i.c.v.)
30 min	3.07942	54.4509	41.6439	132.518	46.879	46.3657	9.64883	56.4833	137.64	81.0981	63.0664	69.9951	47.5256
60 min	8.86529	51.2552	82.8397	195.201	136.288	188.484	69.5092	200.62	189.825	91.8761	134.454	220.931	103.414
120 min	84.6805	65.2768	153.067	305.817	226.518	231.959	225.677	263.317	255.307	135.07	179.752	249.138	208.175
180 min	111.601	60.4284	127.97	218.875	196.72	147.88	162.826	183.629	198.701	118.403	124.087	162.128	157.211
	AAV-Mock (i.c.m.)			AAV-VC 5x10^10 (i.c.m.)
30 min	3.07942	54.4509	41.6439	132.518	46.879	46.3657	9.64883	56.4833
60 min	8.86529	51.2552	82.8397	195.201	136.288	188.484	69.5092	200.62
120 min	84.6805	65.2768	153.067	305.817	226.518	231.959	225.677	263.317
180 min	111.601	60.4284	127.97	218.875	196.72	147.88	162.826	183.629
	AAV-Mock (i.c.m.)			AAV-VC 5x10^10 (i.c.v.)
30 min	3.07942	54.4509	41.6439	137.64	81.0981	63.0664	69.9951	47.5256
60 min	8.86529	51.2552	82.8397	189.825	91.8761	134.454	220.931	103.414
120 min	84.6805	65.2768	153.067	255.307	135.07	179.752	249.138	208.175
180 min	111.601	60.4284	127.97	198.701	118.403	124.087	162.128	157.211
Extended data Figure 6, p
Quantification: Mean IgG-RPE signal intensity in dcLN normalized to average of AAV-Mock group of every experimental set
Quantification note: The dcLNs with brightest fluorescence signal were always chosen for analysis so that maximum one dcLN per side (left and right) per mouse was used in quantification. Final values represent an average of both sides (left and right).
Statistical analysis: One-way ANOVA with Dunnett's post hoc test for multiple comparison
AAV-Mock (i.c.m.)	AAV-VC 5x10^10 (i.c.m.)	AAV-VC 5x10^10 (i.c.v.)
66.6	108	134.2
79.1	114.1	173.7
101.2	116.8	182.9
119.5	121.3	198.1
133.6	214.1	214.6
	255
Extended data Figure 6, r
Quantification: LYVE1+ immunoreactive area % in COS region of dorsal skull
Statistical analysis: One-way ANOVA with Tukey's post hoc test for multiple comparison
AAV-Mock (i.c.m.)	AAV-VC 5x10^10 (i.c.m.)	AAV-VC 5x10^10 (i.c.v.)
2.692	8.356	5.965
2.517	8.057	9.511
2.593	7.245	4.639
2.841	6.609	5.666
3.478	7.789	4.404
	9.507	4.202
Extended data Figure 6, t
Quantification: LYVE1+ immunoreactive area % around PPA and MMA region of basal skull
Statistical analysis: One-way ANOVA with Tukey's post hoc test for multiple comparison
AAV-Mock (i.c.m.)	AAV-VC 5x10^10 (i.c.m.)	AAV-VC 5x10^10 (i.c.v.)
8.839	8.674	10.285
8.689	10.188	11.403
7.918	11.402	8.222
6.778	12.931	9.964
7.664	14.76	10.64
	12.885	10.416
