# Supplementary material for: Sustained meningeal lymphatic vessel atrophy or expansion does not alter Alzheimer’s disease-related amyloid pathology
Source: Nat Cardiovasc Res. Author manuscript; Available in PMC 2024 Jul 31. (PMC7616318; doi:10.1038/s44161-024-00445-9)
Supplement: Source Data Extended Data Fig. 7 [file EMS196559-supplement-Source_Data_Extended_Data_Fig__7.xlsx]

## Sheet: Sheet1
APDE9 MICE
Extended data Figure 7, e
Quantification: LYVE1+ area % around cranial nerves II-VI of basal skull
Statistical analysis: Two-way ANOVA with Tukey's post hoc test for multiple comparison
	AAV-Mock			AAV-VC
WT	2.801	2.08	1.844	4.616	4.001	3.984
APdE9	2.657	2.147	1.549	5.005	3.66	4.846
Extended data Figure 7, f
Quantification: LYVE1+ area % around cranial nerves II-VI of basal skull
Statistical analysis: Two-way ANOVA with Tukey's post hoc test for multiple comparison
	AAV-Mock				AAV-VC
WT	1.231	0.766	0.246	0.633	1.749	4.037	2.951
APdE9	1.373	0.936	1.432		2.843	4.784	3.605
Extended data Figure 7, i
Quantification: body weight of i.c.v. injected animals (females)
Quantification note: unsuccessful data collection points are shown as empty boxes.
Statistical analysis: Three-way repeated measures mixed-effects model (REML) with Geisser-Greenhouse correction (no assumption of equal variability of differences) with Tukey's post hoc test for multiple comparison.
	WT-Mock																							WT-VC																						APdE9-Mock
	Mouse1	Mouse2	Mouse3	Mouse4	Mouse5	Mouse6	Mouse7	Mouse8	Mouse9	Mouse10	Mouse11	Mouse12	Mouse13	Mouse14	Mouse15	Mouse16	Mouse17	Mouse18	Mouse19	Mouse20	Mouse21	Mouse22	Mouse23	Mouse1	Mouse2	Mouse3	Mouse4	Mouse5	Mouse6	Mouse7	Mouse8	Mouse9	Mouse10	Mouse11	Mouse12	Mouse13	Mouse14	Mouse15	Mouse16	Mouse17	Mouse18	Mouse19	Mouse20	Mouse21	Mouse23	Mouse1	Mouse2	Mouse3	Mouse4
2 months	18.8	19.3	17.2	20.2	18	18.4	18	17.9	17.1	18.8	19.6	20.4	20.6	18.6	16.7	17.9	18.3	18.2	16.3	17.2	17.4	17.7	19.4	19.4	18.6	17.4	17.8	18.9	17.7	19.8	18.2	18.3	18.4	19.8	18.6	19.2	18.3	18.4	17.1	17.7	18.5	17.5	18.8	16.6	18.7	17.9	19.7	20	19.4
3 months	20.6	19.7	18.7	22.3	20.1	19.6	19.3	20.5	19.1	19.2	20.1	20.9	21.7	21	18.9	19.1	19.7	19.9	17	18.8	18.5	19.5	19.5	19.8	19.2	18.9	19.9	20.2	18.3	19.1	18.6	19.3	19.5	19.5	22	21.4	20.9	19.1	19.3	18.8	19	17.8	20.5	18.1	20.2	19.2	21.5	22.9	20.8
4 months	21.4	22	20.5	24.2	20.9	21.7	20.1	21.9	20.4	20.5	20.7	21.2	24.7	24.9	20.4	19.5	19.9	20.7		19.7	21	21	21.7	21	20.7	19.4	22.1	21.2	20.5	22.7	19.3	21.6	20.1	21.5	23.8	22	21.5	19.4	22.5	19.6	19.5	19.2	21.8	18.6	21.2	19.8	23.3	23.6	21.5
5 months	24.9	24.1	20.2	25.3	21.4	22.2	22.1	23.1	22	21.3	22.2	23.2	26.2	26.7	20.8	21.2	21.7	22.3	19.2	20.6	21.5	21.3	23.4	22.9	20.5	19.5	21.1	22.5	20.9	22.4	20.9	22	21	23.7	24.5	22.9	22.8	20.8	21.8	20	20.7	20.7	22.8	20.4	21.8	22	25	24.3	21.5
6 months	26.7	26.6	21.3	29.1	23	23.9	24.5	25.7	22.3	22.3	24.6	23.7	28.4	30	21.3	21.7	22.2	24.8	21.8	21.2	21.9	22.7	24	23.2	21.2	19.8	23	24.6	22	24.1	20.7	22.7	22.2	25.6	28.9	25.5	24.2	21.5	22.7	21.2	20.9	22.3	24	21.9	22.1	21.8		25.2	22.2
7 months			23.4	30.2	23.1	23.5	23.6	23.5	21.9	22.1	26.7	23.5	31.2	31.4	22.3	21.8	22.3	24.8	21.3	21.9	21.5	23.8	23.8		22.4	21.2	25.1	26.6	22.2	25.1	21.9	22.6	22.1		30.5	25.5	26.5	22	24.5	21	23.2	22.1	25	22.1	21.8				23.4
8 months		27.8	21.7	30.1	23.1	24.6	24.1	23.9	22	22.1	28.6	24.3	36.1	36.9	26	22.4		25.8	22.1	22.9	22.6	23.6	25.6	26	22	22	25	27.4	23.6	24.4	23.6	22.3	21.8	24.8	34.1	31.6	29.7	22.3	24.9	20.7	22.8	25.6	26.7	24.1	23.4	23.3	26	26.8	22.2
Extended data Figure 7, j
Quantification: dcLN weight (mg) of i.c.v. injected animals (females)
Quantification note: LN weight represents an average of both sides (left and right) and maximum one dcLN per side per mouse was used in quantification
Statistical analysis: Two-way ANOVA with Tukey's post hoc test for multiple comparison
	AAV-Mock																							AAV-VC
Ctrl	0.7	0.54	0.48	0.4	0.6	0.35	0.35	0.55	0.4	0.8	0.9	0.1	0.4	0.55	0.2	0.9	1.11	0.61	0.42	0.19	0.38	0.285	0.665	0.57	0.29	0.11	0.4	0.25	0.4	0.1	0.25	0.4	0.35	0.45	0.4	0.4	0.25	1.18	0.22	0.66	0.22	0.59	0.28	0.54	1.06	0.26
APdE9	0.8	0.31	0.9	0.35	0.35	0.4	0.4	0.55	0.45	0.5	0.28	0.59	0.18											0.66	0.58	0.405	0.4	0.35	0.5	0.5	0.4	0.25	0.605	1.44	0.9	0.725	0.585	0.36
Extended data Figure 7, k
Quantification: scLN weight (mg) of i.c.v. injected animals (females)
Quantification note: LN weight represents an average scLN weight on left side of body (overall weight of all scLNs found on left side divided by number of these LNs)
Statistical analysis: Two-way ANOVA with Tukey's post hoc test for multiple comparison
	AAV-Mock																					AAV-VC
Ctrl	1.365	2.0325	1.885	1.66667	2.7	2.05	2	0.7	1.15	1.5	1.025	1.525	1.9	2.74	1.5075	2.1125	1.54	2.19	1.1525	1.79	2.96	1.12	2.03667	1.438	1.64	1.93333	1.44	1.975	0.9	1.25	0.875	1.7	1.06	1.1	3.28	2.01333	1.794	1.47	1.57333	1.35	2.7575	1.6225	0.91
APdE9	2.21667	1.82	1.4525	1.6	1.625	1.325	1.088	1.53333	2.57333	1.2175												1.526	1.4125	1.34	1.15	1.36667	1.36667	1.28	2.21667	2.53667	1.382	2.01667	1.486	1.5075
Extended data Figure 7, l
Quantification: spleen weight of i.c.v. injected animals (females)
Statistical analysis: Two-way ANOVA with Tukey's post hoc test for multiple comparison
	AAV-Mock																							AAV-VC
WT	109	97	69	80	83	100	68	83	78	77	86	99	140	105	97	75	85	93	65	64	78.3	77.1	82.3	75	81	68	88	75	86	102	78	155	85	87	104	117	111	70	84	79	75	64	92.7	72.4	122.6	82.4
APdE9	73	101	98	81	70	79	83	110	85	76.5	99.8	101.5	106.8											83	84	75	87	70	84	92	109	86	84	96	62.5	81.7	93.5	78
Extended data Figure 7, m
Quantification: body weight of i.c.m. injected animals (males)
Quantification note: unsuccessful data collection points are shown as empty boxes.
Statistical analysis: Three-way repeated measures mixed-effects model (REML) with Geisser-Greenhouse correction (no assumption of equal variability of differences) with Tukey's post hoc test for multiple comparison.
	WT-Mock																				WT-VC																			APdE9-Mock
	Mouse1	Mouse2	Mouse3	Mouse4	Mouse5	Mouse6	Mouse7	Mouse8	Mouse9	Mouse10	Mouse11	Mouse12	Mouse13	Mouse14	Mouse15	Mouse16	Mouse17	Mouse18	Mouse19	Mouse20	Mouse1	Mouse2	Mouse3	Mouse4	Mouse5	Mouse6	Mouse7	Mouse8	Mouse9	Mouse10	Mouse11	Mouse12	Mouse13	Mouse14	Mouse15	Mouse16	Mouse17	Mouse18	Mouse19	Mouse1	Mouse2	Mouse3	Mouse4	Mouse5	Mouse6	Mouse7	Mouse8	Mouse9	Mouse10
2 months	23.1	23.4	26.3	24.5	22.3	24.7	24.5	24.5	23.2	22.6	24.7	24.9	23.3	24.1	25.3	27	24.2	28.2	27.8	24.1	24.9	25.7	26.4	23.7	24.4	24.5	23.1	23.6	25.6	22.3	23.2	24.7	27.6	23.5	25.4	24.4	27.9	27.9	25.4	23.5	25.7	26.5	22.7	23.8	23	25	23.2	22.3	24.9
3 months	25.9	25.5	29.6	27.4	26.2	25.5	27.5	25.8	24	26.3	27.7	27.4	25.9	26.6	26.7	28.9	26.9	30.3	30	24.9	26.5	27.4	29.4	26.2	26.6	27.2	26.2	25	28.1	24.4	25.2		27.8	25.2	28.5	27.7	30.5	30.1	27.9	25.6	27.6	30	24.8	26.6	24.4		24.4	24.4	26.9
4 months	30	28.3	34.2	29.5	28.6	27.5	29.9	27.6	27.3	27.9	29.2	31.9	29.1	28.6	28.7	34.2	29.3	33.5	32.7	27.8	31.5	31.5	32.3	30	29.7	28.4	28.5	27.6	30.5	26.6	28.1	29.9	30.5	28	29.4	30	34.8	32.5	31.4	30.9	31.7	33	27.2	30.5	27	31.1	25.6	26.3	32.5
5 months	32	29.1	36	31	32.4	28.2	32.6	30.4	29.1	32.3	33.1	37.5	31.7	30.5	30.3	38.1	32.4	37.1	34.7	31	34.9	32.1	34	32	31.7		29.9	31.1	35.3	29.3	29.9	33.8	33.6	30.8	29.9	34.1	38.6	33.2	34.4	31.8	32.6	35	28.8	34.8	28.5	34	27.8	27.9	37.7
6 months	33	31.1	37.4	31.8	36.1	32.6	34.3	30.7	29.7	35.5	37.7	40.3	33.5	32.1	32.2	38.6	34.5	36.9	35.4	31.2	37.5	34.1	34.1	35.1	34.1	35.5	32.2	32.4	38.2	31.5	31.2	36.7	37.7	32.3	31.7	36.4	38.8	32.7	35.8	33.6	34.4	38.2	31	38.2	31.6	38.8	27.8	30.5	41.8
7 months	33	33.9	38.1	33.5	39.1	36.8	36.1	34	31.7	36.9	40.2	43.9	35.8	32.6	33.2	42.2	36.8	40.3	37.6	33.4	36.4	33.7	34.2	37	36	37.7	34	34.9	40	34	32	38.7	37.4	32.9	33.5	40	42.3	33.2	36.5	30.7	33	36.8	32.5	38.9	34.3	40	30.8	33.4	42.8
8 months	35.7	35.1	40.4	36.2	40.6	39.6	40	33.6	32.3	37.4	42.2	44.1	35	33.9	33.9	44.4	37.7	44.3	40.5	35.9	41.2	34.5	37.7	40.4	37.9	41.2	36.8	36.4	41.9	33.2	34.6	39.1	40.9	35.3	36.1	41.5	44	35.1	39	33.2	33.5	38.2	35.6	43.8	36.7	42.9	31.5	32.7	43.2
Extended data Figure 7, n
Quantification: dcLN weight (mg) of i.c.m. injected animals (males)
Quantification note: LN weight represents an average of both sides (left and right) and maximum one dcLN per side per mouse was used in quantification
Statistical analysis: Two-way ANOVA with Tukey's post hoc test for multiple comparison
	AAV-Mock																AAV-VC
WT	0.255	0.375	0.29	0.79	0.52	0.41	0.29	0.6	0.695	0.385	0.455	0.38	0.185	0.525	0.625	0.39	0.365	0.325	0.535	0.25	0.28	0.635	0.485	0.505	0.565	0.3	0.75	0.5	0.425	0.235	0.37
APdE9	0.33	0.38	0.315	0.13	0.31	0.33	0.225	0.335	0.42	0.315	0.41	0.325	0.43	0.615			0.375	0.49	0.15	0.375	0.29	0.34	0.295	0.1	0.385	0.52	0.495	0.845	0.615	0.465	0.27	0.07
Extended data Figure 7, o
Quantification: scLN weight (mg) of i.c.m. injected animals (males)
Quantification note: LN weight represents an average scLN weight on left side of body (overall weight of all scLNs found on left side divided by number of these LNs)
Statistical analysis: Two-way ANOVA with Tukey's post hoc test for multiple comparison
	AAV-Mock																				AAV-VC
WT	1.905	4.11	1.57	0.861429	2.0125	1.346	1.79	1.55	2.71	1.3925	1.1875	1.32	2.04	2.49667	1.688	1.872	2.16667	1.73	1.18167	1.78	2.51333	3.075	1.57	1.5425	1.6975	1.95333	1.8025	1.78	1.58	1.58333	1.4175	1.795	1.082	2.28	2.06	2.43	2.46333	1.5375
APdE9	1.315	1.77	1.1	1.90333	2.84667	1.45667	1.786	1.535	1.955	1.646	1.44333	1.95	1.034	1.8775	0.956	1.575	3.085	1.82333			1.445	2	1.64	1.87667	2.63	3.405	3.5	1.54	1.28	1.23333	2.64333	1.26	1.058	1.402	1.512	2.55	2.288	1.6575	0.87	1.065
Extended data Figure 7, p
Quantification: spleen weight of i.c.m. injected animals (males)
Statistical analysis: Two-way ANOVA with Tukey's post hoc test for multiple comparison
	AAV-Mock																				AAV-VC
WT	78.3	72.6	47	87.7	88.2	74.5	100.2	102.9	95.2	81.6	86	87.4	95.8	89.43	84.1	151.7	84.5	102.2	94.2	85.9	84.6	81.2	73	70.7	82.8	73.9	104.2	83.7	245.5	80.3	75.5	74.8	99.92	87	86.5	87.4	99.7	118.4	87.6
APdE9	77.3	88	80	80.1	156.5	70.8	100	86.9	101.3	89.1	77.8	78.95	81	80.4	81.2	89.7	80.4	82.6			85.6	88.1	80	89.6	108.2	85.1	136.4	87.2	71.4	84.8	70.57	99	82	87.8	83.7	108.9	123.5	92.3	86.1	122.5
5XFAD MICE
Extended data Figure 7, r
Quantification: body weight of i.c.v. injected animals (males)
Quantification note: unsuccessful data collection points are shown as empty boxes.
Statistical analysis: Three-way repeated measures ANOVA with Geisser-Greenhouse correction (no assumption of equal variability of differences) with Tukey's post hoc test for multiple comparison
	WT-Mock													WT-VC													5XFAD-Mock											5XFAD-VC
	Mouse1	Mouse2	Mouse3	Mouse4	Mouse5	Mouse6	Mouse7	Mouse8	Mouse9	Mouse10	Mouse11	Mouse12	Mouse13	Mouse1	Mouse2	Mouse3	Mouse4	Mouse5	Mouse6	Mouse7	Mouse8	Mouse9	Mouse10	Mouse11	Mouse12	Mouse13	Mouse1	Mouse2	Mouse3	Mouse4	Mouse5	Mouse6	Mouse7	Mouse8	Mouse9	Mouse10	Mouse11	Mouse1	Mouse2	Mouse3	Mouse4	Mouse5	Mouse6	Mouse7	Mouse8	Mouse9	Mouse10	Mouse11	Mouse12
2 month	26.3	24	27	27.3	25.6	25.5	23.9	23.8	21.4	26.5	24.3	25.2	22.6	28	27.3	25.7	26.1	27.7	21.8	20.1	24.7	24.9	26.5	23.8	24.4	23.3	27.7	25	24.4	24	24.4	22.9	24.1	24.4	26.3	24.8	23.4	26	24.1	25	25.3	21.8	22.3	23.3	23.1	21	24	23.9	21.8
3 month	29	29.7	27.8	29.6	27.4	28.2	27.4	26.5	26.4	29.8	27.1	28.1	25.1	30.8	29.5	28.6	29.9	30.2	25.7	23.2	29.3	28	27.3	26.6	26.9	25.5	31.1	28.3	27.8	25.7	28	27.1	27.5	27.5	28.4	27.4	26.8	27.6	27.2	27.7	27.5	24.8	25.8	28.2	26.3	24.5	25.9	26.3	24.3
4 month	31.1	32.8	32	31.4	30.4	30	29.6	29	28.4	30.3	28.3	30.9	27.1	34.1	31.6	30	31.8	31.7	27.7	25.7	31.6	28.6	30	28.2	29.1	28.3	34.2	30.9	30.1	26.8	28.2	29.7	28.7	27.7	29.5	28.2	28.2	29.1	29.5	30.9	29.1	25.4	27	31.4	28.7	25.8	27	28.2	25.2
Extended data Figure 7, s
Quantification: dcLN weight (mg) of i.c.v. injected animals (males)
Quantification note: LN weight represents an average of both sides (left and right) and maximum one dcLN per side per mouse was used in quantification
Statistical analysis: Two-way ANOVA with Tukey's post hoc test for multiple comparison
	AAV-Mock									VC
WT	0.3	0.55	0.3	0.35	0.3	0.3	0.55	0.2	0.25	0.45	0.2	0.4	0.2	0.5	0.6	0.25	0.3	0.1
5XFAD	0.45	0.25	0.85	0.35	0.15	0.65	0.6			0.4	0.3	0.4	0.4	0.2	0.3	0.25	0.35
Extended data Figure 7, t
Quantification: body weight of i.c.m. injected animals (males)
Quantification note: unsuccessful data collection points are shown as empty boxes.
Statistical analysis: Three-way repeated measures ANOVA with Geisser-Greenhouse correction (no assumption of equal variability of differences) with Tukey's post hoc test for multiple comparison
	WT-Mock								WT-VC								5XFAD-Mock						5XFAD-VC
	Mouse1	Mouse2	Mouse3	Mouse4	Mouse5	Mouse6	Mouse7	Mouse8	Mouse1	Mouse2	Mouse3	Mouse4	Mouse5	Mouse6	Mouse7	Mouse8	Mouse1	Mouse2	Mouse3	Mouse4	Mouse5	Mouse6	Mouse1	Mouse2	Mouse3	Mouse4	Mouse5	Mouse6	Mouse7
2 month	24.6	23.1	24.8	23.3	22.2	22.4	23.1	24.3	25.2	23.8	21.4	22.6	22.3	24.2	24.3	23.9	24.4	22.3	22.1	20.5	20.1	22.5	21.3	22.4	21.8	21.8	21.9	22.2	24.5
3 month	29.7	27.7	28.8	26.1	25.3	26.9	26.5	28.2	28.6	28.2	24.3	27	26.1	28.1	27.2	27.5	27.2	26.7	23.5	23.2	23.3	25.4	26.7	24	24.2	25.2	25.7	25.9	26.1
4 month	33.4	29.7	31.7	29.3	29.4	32.6	28.8	31.3	31	29.8	26.1	28.8	28.2	30.9	30.1	31.2	28	28.4	26.9	26.6	27.2	28.7	27.3	27.1	27.6	28.2	28.4	28.2	30.7
Extended data Figure 7, u
Quantification: dcLN weight (mg) of i.c.m. injected animals (females and males)
Quantification note: LN weight represents an average of both sides (left and right) and maximum one dcLN per side per mouse was used in quantification
Statistical analysis: Two-way ANOVA with Tukey's post hoc test for multiple comparison
	AAV-Mock											AAV-VC
WT	0.5	0.6	0.6	0.5	0.4	0.4	0.7	0.5	0.5	0.4	0.5	0.4	0.3	0.7	0.8	0.7	1	0.5	0.3	0.4	0.3	0.2
5XFAD	0.2	0.4	0.3	0.6	0.8	0.6	0.8					0.4	0.6	0.5	0.7	0.6	0.5	0.7	0.5
Extended data Figure 7, v
Quantification: scLN weight (mg) of i.c.m. injected animals (females and males)
Quantification note: LN weight represents an average scLN weight on left side of body (overall weight of all scLNs found on left side divided by number of these LNs)
Statistical analysis: Two-way ANOVA with Tukey's post hoc test for multiple comparison
	AAV-Mock															AAV-VC
WT	1.9	3	1.8	1.23	2.3	1.48	2.09	1.87	1.68	2.17	0.94	1.25	1.2	0.98	1.3	2.77	0.58	1.77	0.93	1.9	1.48	1.52	1.7	0.87	1.02	1.12	1.04	1.48	1.23	1.27
5XFAD	1.27	0.6	0.7	4.7	1.46	3.85	1.4	1.23	1.08	2	1.57					1.28	1.43	1.13	1.03	1.25	1.83	1.8	1.43	1.45	1.8	1.47	1.62
[truncated: 28 more columns]
