# Supplementary material for: Sustained meningeal lymphatic vessel atrophy or expansion does not alter Alzheimer’s disease-related amyloid pathology
Source: Nat Cardiovasc Res. Author manuscript; Available in PMC 2024 Jul 31. (PMC7616318; doi:10.1038/s44161-024-00445-9)
Supplement: Source Data Extended Data Fig. 8 [file EMS196559-supplement-Source_Data_Extended_Data_Fig__8.xlsx]

## Sheet: Sheet1
Extended data Figure 8, f
Quantification: LYVE1+ immunoreactive area % in COS region in i.c.v. injected mice (males)
Statistical analysis: Two-way ANOVA with Tukey's post hoc test for multiple comparison
	AAV-Mock			AAV-VC
WT	1.514	1.491	2.414	4.544	7.571	5.068
5XFAD	1.555	2.043	1.507	4.126	4.821	5.948
Extended data Figure 8, g
Quantification: LYVE1+ immunoreactive area % in COS region in i.c.m. injected mice (females)
Statistical analysis: Two-way ANOVA with Tukey's post hoc test for multiple comparison
	AAV-Mock				AAV-VC
WT	1.8	1.1	1.9	1.681	3.7	8	6.852
5XFAD	0.9	1.4	2.1	2.206	3.6	4.6	6	8.284
Extended data Figure 8, h
Quantification: Mean IgG-RPE signal intensity in blood normalized to average of WT-Ctrl group of every experimental set at 3h timepoint
Quantification note: Mice with signs of unsuccessful injection (tracer visible in cerebellum) and unsuccessfully collected blood samples (values below detection level) were removed from analysis. Removed values below detection level are represented as empty boxes in the table below.
Statistical analysis: Three-way repeated measures mixed-effects model (REML) with Geisser-Greenhouse correction (no assumption of equal variability of differences) with Tukey's post hoc test for multiple comparison.
	WT-Mock						WT-VC							5XFAD-Mock					5XFAD-VC
	Mouse1	Mouse2	Mouse3	Mouse4	Mouse5	Mouse6	Mouse1	Mouse2	Mouse3	Mouse4	Mouse5	Mouse6	Mouse7	Mouse1	Mouse2	Mouse3	Mouse4	Mouse5	Mouse1	Mouse2	Mouse3	Mouse4	Mouse5	Mouse6
30 min	92.0628	50.9354	105.724		70.9318	8.26205	36.2388	172.94	174.691	177.798	126.329	28.0834	278.047	95.9312	47.1203	24.1541	4.95723	14.6052	149.524	6.68579	4.30997	261.789	122.469	178.978
60 min	62.784	50.7754	147.773	33.5203	82.552	5.71109	75.752	218.796	184.514	263.518	224.949	94.8422	329.667	79.7878	42.125	30.4439	8.09452	25.6999	165.964	100.302	15.3133	274.452	215.072	253.634
120 min	78.5847	105.99	182.626	93.6391	192.73	9.86116	146.425	293.916	215.24	304.805	335.47	225.497	376.925	102.32	38.1653	99.3807	130.914	78.6532	179.115	213.328	45.1024	278.252	329.858	342.315
180 min	114.869	84.7526	170.312	61.5275	135.003	33.5355	96.7992	277.651	107.658	184.461	215.857	191.169	291.06	110.986	36.9622	98.0938	118.974	66.4391	119.476	197.223	59.7914	189.037	341.737	251.996
Extended data Figure 8, i and k
Quantification: Mean IgG-RPE signal intensity in dcLN of i.c.v. injected mice (males) normalized to average of WT-Ctrl group of every experimental set
Quantification note: The dcLNs with brightest fluorescence signal were always chosen for analysis so that maximum one dcLN per side (left and right) per mouse was used in quantification. Final values represent an average of both sides (left and right).
Statistical analysis: Two-way ANOVA with Tukey's post hoc test for multiple comparison
	AAV-Mock							AAV-VC
WT	55.3854	77.3356	92.2552	107.222	107.745	113.006	147.051	54.9413	114.333	169.059	245.758	411.961	415.415	532.062
5XFAD	48.6585	130.536	163.123	166.927	167.706			154.512	159.515	159.988	257.243	366.482	449.028
Extended data Figure 8, j and l
Quantification: Mean IgG-RPE signal intensity in scLN of i.c.m. injected mice (females and males) normalized to average of WT-Ctrl group of every experimental set
Quantification note: The scLNs with brightest fluorescence signal from left side of neck were always chosen for analysis so that maximum one scLN per mouse was used in quantification.
Statistical analysis: Two-way ANOVA with Tukey's post hoc test for multiple comparison
	AAV-Mock											AAV-VC
WT	66.5024	131.115	92.4059	109.464	101.184	99.3279	67.3156	116.475	139.713	43.8125	76.8542	143.749	119.812	215.992	73.2426	61.7188	279.16	121.763	55.1795	341.442	337.214	162.629	176.842	133.429
5XFAD	114.597	117.243	55.567	63.6705	89.1148	85.9602	45.0661					151.824	128.02	369.782	328.786	175.508	223.654	265.394	160.976
Extended data Figure 8, q
Quantification: D54D2 immunoreactive area % in hippocampus
Quantification note: Brain Aβ values represent an average of 6 brain sections (400 µm apart) per mouse and are normalized to average of 5xFAD-Ctrl group of every experimental set.
Statistical analysis: Two-way ANOVA with Tukey's post hoc test for multiple comparison and unpaired two-tailed t-test assuming that both populations have same standard deviation
	5XFAD-Mock											5XFAD-VC
i.c.v. (male)	1.42	1.55	0.69	0.68	0.66	0.82	0.67	0.98	1.24	1.13	1.14	1.04	0.68	1.05	1.41	0.46	1.21	1.04	0.56	1.36	1.42	0.87	0.64
i.c.m (male+female)	1.34	0.86	0.75	1.05	1	0.81	1.25	1.05	0.7	1.07	1.13	1.16	0.7	1.03	0.56	0.83	1.22	2.19	0.87	1.41	1.64	1.78	0.95
Extended data Figure 8, r
Quantification: D54D2 immunoreactive particle count in hippocampus
Quantification note: Particle size range in Fiji was determined as 10-infinity (pixel units, inch^2) with circularity 0.00-1.00. Brain Aβ values represent an average of 6 brain sections (400 µm apart) per mouse and are normalized to average of 5xFAD-Ctrl group of every experimental set.
Statistical analysis: Two-way ANOVA with Tukey's post hoc test for multiple comparison
	5XFAD-Mock											5XFAD-VC
i.c.v. (male)	1.25	1.48	0.8	0.74	0.73	0.83	0.69	1	1.22	1.17	1.09	1.07	0.81	1.03	1.48	0.55	1.26	1.02	0.66	1.26	1.29	0.95	0.65
i.c.m (male+female)	1.23	0.82	0.92	1.02	1	0.81	1.37	1.07	0.76	0.96	1.03	1.11	0.76	1.09	0.57	0.86	1.18	2.32	0.85	1.47	1.49	1.52	0.91
Extended data Figure 8, s
Quantification: D54D2 immunoreactive particle size in hippocampus
Quantification note: Particle size range in Fiji was determined as 10-infinity (pixel units, inch^2) with circularity 0.00-1.00. Brain Aβ values represent an average of 6 brain sections (400 µm apart) per mouse and are normalized to average of 5xFAD-Ctrl group of every experimental set.
Statistical analysis: Two-way ANOVA with Tukey's post hoc test for multiple comparison
	5XFAD-Mock											5XFAD-VC
i.c.v. (male)	1.21	1.05	0.94	0.91	0.89	0.94	0.94	1.01	1.06	1.01	1.03	1.01	0.91	1.08	1.01	0.83	1	0.91	0.85	1.15	1.09	0.86	0.81
i.c.m (male+female)	1.09	1.08	0.87	1.03	0.94	0.99	0.98	0.97	0.97	1.02	1.08	1.06	0.88	0.99	0.96	0.93	0.99	1	1.03	1.05	1.14	1.16	1
Quantification note: One value from 5xFAD-Ctrl (i.c.v) group was identified as an outlier based on ROUT method (Q = 5%) and Grubbs' method (Alpha = 0.05) in panel t and values from this mice were removed from the cortex analysis. This value is marked (red color, italic style, and *) in the tables below.
Extended data Figure 8, t
Quantification: D54D2 immunoreactive area % in cortex
Quantification note: One value from 5xFAD-Ctrl (i.c.v) group was removed as an outlier (marked with red color, italic style, and *). Brain Aβ values represent an average of 6 brain sections (400 µm apart) per mouse and are normalized to average of 5xFAD-Ctrl group of every experimental set.
Statistical analysis: Two-way ANOVA with Tukey's post hoc test for multiple comparison and unpaired two-tailed t-test assuming that both populations have same standard deviation
	5XFAD-Ctrl											5XFAD-VC
Male i.c.v	1.07	0.78	0.58	0.68	0.77	0.82	0.98	1.3	1.15	0.98	1,89*	1.26	0.73	1.22	1.35	0.75	0.79	1.05	0.67	1.22	1.4	0.85	0.73
Male+female i.c.m	1.306	1.148	0.9	0.905	0.74	1.023	1.233	0.952	0.59	1.034	1.168	0.893	0.779	0.787	0.73	0.988	0.909	1.326	0.855	1.375	1.262	1.456	1.368
Extended data Figure 8, u
Quantification: D54D2 immunoreactive particle count in cortex
Quantification note: One value from 5xFAD-Ctrl (i.c.v) group was removed as an outlier (marked with red color, italic style, and *). Particle size range in Fiji was determined as 10-infinity (pixel units, inch^2) with circularity 0.00-1.00. Brain Aβ values represent an average of 6 brain sections (400 µm apart) per mouse and are normalized to average of 5xFAD-Ctrl group of every experimental set.
Statistical analysis: Two-way ANOVA with Tukey's post hoc test for multiple comparison
	5XFAD-Ctrl											5XFAD-VC
Male i.c.v	0.99	0.97	0.63	0.61	0.8	0.84	0.96	1.25	1.16	0.98	1,79*	0.99	0.74	1.31	1.39	0.76	0.81	0.85	0.78	1.29	1.23	1.14	0.79
Male+female i.c.m	1.106	0.995	0.963	1.043	0.893	1.043	1.23	0.864	0.575	1.221	1.066	0.92	0.699	0.801	0.777	1.052	0.735	1.249	0.796	1.436	1.222	1.254	1.367
Extended data Figure 8, v
Quantification: D54D2 immunoreactive particle size in cortex
Quantification note: One value from 5xFAD-Ctrl (i.c.v) group was removed as an outlier (marked with red color, italic style, and *). Particle size range in Fiji was determined as 10-infinity (pixel units, inch^2) with circularity 0.00-1.00. Brain Aβ values represent an average of 6 brain sections (400 µm apart) per mouse and are normalized to average of 5xFAD-Ctrl group of every experimental set.
Statistical analysis: Two-way ANOVA with Tukey's post hoc test for multiple comparison
	5XFAD-Ctrl											5XFAD-VC
Male i.c.v	1.08	0.91	0.89	1.01	0.97	0.99	0.97	1.05	1.03	0.98	1,11*	1.17	0.98	0.99	1.02	1.04	0.97	1.07	0.95	0.97	1.08	0.82	0.89
Male+female i.c.m	1.097	1.123	0.946	0.952	0.883	1.08	1.103	1.05	0.886	0.885	0.995	0.95	0.941	0.946	0.994	0.922	1.035	1.003	0.996	1.071	1.093	1.052	1.048
