# Supplementary material for: Sustained meningeal lymphatic vessel atrophy or expansion does not alter Alzheimer’s disease-related amyloid pathology
Source: Nat Cardiovasc Res. Author manuscript; Available in PMC 2024 Jul 31. (PMC7616318; doi:10.1038/s44161-024-00445-9)
Supplement: Source Data Extended Data Fig. 9 [file EMS196559-supplement-Source_Data_Extended_Data_Fig__9.xlsx]

## Sheet: Sheet1
Extended data Figure 9, e
Quantification: LYVE1+ immunoreactive area % in COS region
Statistical analysis: Two-way ANOVA with Tukey's post hoc test for multiple comparison
	WT			APdE9
AAV-Mock	2.068	2.754	2.498	2.075	1.919	2.18
AAV-VC	8.121	8.428	7.275	6.521	5.649	8.095
Extended data Figure 9, h
Quantification: Mean IgG-RPE signal intensity in dcLN normalized to average of WT-Ctrl group of every experimental set
Quantification note: The dcLNs with brightest fluorescence signal were always chosen for analysis so that maximum one dcLN per side (left and right) per mouse was used in quantification. Final values represent an average of both sides (left and right).
Statistical analysis: Two-way ANOVA with Tukey's post hoc test for multiple comparison
	AAV-Mock						AAV-VC
WT	62.4902	75.2788	92.173	108.007	124.235	137.817	85.2202	115.771	118.408	151.261	169.451	197.301	257.796
APdE9	58.5914	69.2733	114.984	129.779			59.4062	180.479	193.676	241.642	254.885	273.61
Extended data Figure 9, j
Quantification: Mean IgG-RPE signal intensity in scLN normalized to average of WT-Ctrl group of every experimental set
Quantification note: The scLNs with brightest fluorescence signal were always chosen for analysis so that maximum one scLN per side (left and right) per mouse was used in quantification. Final values represent an average of both sides (left and right).
Statistical analysis: Two-way ANOVA with Tukey's post hoc test for multiple comparison
	AAV-Mock						AAV-VC
WT	61.243	93.857	106.174	71.077	80.816	186.833	83.605	137.977	140.413	158.02	178.189	146.039	231.784
APdE9	82.522	117.655	82.181	132.912			101.861	167.653	181.951	150.625	253.35	231.675
Extended data Figure 9, l
Quantification: D54D2 immunoreactive area % in hippocampus
Quantification note: Brain Aβ values represent an average of 6 brain sections (400 µm apart) per mouse and are normalized to average of APdE9-Ctrl group of every experimental set.
Statistical analysis: unpaired two-tailed t-test assuming that both populations have same standard deviation
APdE9-Ctrl	APdE9-VC
1.028	0.826
0.846	0.948
1.057	0.991
1.009	0.954
1.059	1.206
	1.062
Extended data Figure 9, m
Quantification: D54D2 immunoreactive particle count in hippocampus
Quantification note: Particle size range in Fiji was determined as 10-infinity (pixel units, inch^2) with circularity 0.00-1.00. Brain Aβ values represent an average of 6 brain sections (400 µm apart) per mouse and are normalized to average of APdE9-Ctrl group of every experimental set.
Statistical analysis: unpaired two-tailed t-test assuming that both populations have same standard deviation
APdE9-Ctrl	APdE9-VC
1.023	0.816
0.848	0.977
1.147	1.05
1.062	1.063
0.921	1.37
	1.143
Extended data Figure 9, n
Quantification: D54D2 immunoreactive particle size in hippocampus
Quantification note: Particle size range in Fiji was determined as 10-infinity (pixel units, inch^2) with circularity 0.00-1.00. Brain Aβ values represent an average of 6 brain sections (400 µm apart) per mouse and are normalized to average of APdE9-Ctrl group of every experimental set.
Statistical analysis: unpaired two-tailed t-test assuming that both populations have same standard deviation
APdE9-Ctrl	APdE9-VC
1.037	0.958
0.991	1.035
0.937	0.925
0.979	0.92
1.056	0.91
	0.957
Extended data Figure 9, o
Quantification: D54D2 immunoreactive area % in cortex
Quantification note: Brain Aβ values represent an average of 6 brain sections (400 µm apart) per mouse and are normalized to average of APdE9-Ctrl group of every experimental set.
Statistical analysis: unpaired two-tailed t-test assuming that both populations have same standard deviation
APdE9-Ctrl	APdE9-VC
0.961	0.978
0.917	1.141
1.012	1.018
1.19	0.888
0.919	1.091
	1.293
Extended data Figure 9, p
Quantification: D54D2 immunoreactive particle count in cortex
Quantification note: Particle size range in Fiji was determined as 10-infinity (pixel units, inch^2) with circularity 0.00-1.00. Brain Aβ values represent an average of 6 brain sections (400 µm apart) per mouse and are normalized to average of APdE9-Ctrl group of every experimental set.
Statistical analysis: unpaired two-tailed t-test assuming that both populations have same standard deviation
APdE9-Ctrl	APdE9-VC
0.846	0.872
0.903	1.086
1.123	0.974
1.176	0.879
0.951	1.145
	1.318
Extended data Figure 9, q
Quantification: D54D2 immunoreactive particle size in cortex
Quantification note: Particle size range in Fiji was determined as 10-infinity (pixel units, inch^2) with circularity 0.00-1.00. Brain Aβ values represent an average of 6 brain sections (400 µm apart) per mouse and are normalized to average of APdE9-Ctrl group of every experimental set.
Statistical analysis: unpaired two-tailed t-test assuming that both populations have same standard deviation
APdE9-Ctrl	APdE9-VC
1.06	1.05
0.974	1.068
0.952	0.906
1.039	0.943
0.975	0.911
	1.071
