# Supplementary material for: Sustained meningeal lymphatic vessel atrophy or expansion does not alter Alzheimer’s disease-related amyloid pathology
Source: Nat Cardiovasc Res. Author manuscript; Available in PMC 2024 Jul 31. (PMC7616318; doi:10.1038/s44161-024-00445-9)
Supplement: Source Data Extended Data Fig. 10 [file EMS196559-supplement-Source_Data_Extended_Data_Fig__10.xlsx]

## Sheet: Sheet1
Extended data Figure 10, c
Quantification: D54D2 immunoreactive area % in hippocampus (14-month-old mice)
Quantification note: Brain Aβ values represent an average of 6 brain sections (400 µm apart) per mouse and are normalized to average of 5xFAD-Ctrl group of every experimental set.
Statistical analysis: unpaired two-tailed t-test assuming that both populations have same standard deviation
5XFAD-Mock	5XFAD-VC
0.677	1.208
1.065	1.217
1.341	0.966
0.917	0.8
Extended data Figure 10, d
Quantification: D54D2 immunoreactive particle count in hippocampus (14-month-old mice)
Quantification note: Particle size range in Fiji was determined as 10-infinity (pixel units, inch^2) with circularity 0.00-1.00. Brain Aβ values represent an average of 6 brain sections (400 µm apart) per mouse and are normalized to average of 5xFAD-Ctrl group of every experimental set.
Statistical analysis: unpaired two-tailed t-test assuming that both populations have same standard deviation
5XFAD-Mock	5XFAD-VC
0.883	1.172
1.003	0.973
1.248	1.007
0.866	0.983
Extended data Figure 10, e
Quantification: D54D2 immunoreactive particle size in hippocampus (14-month-old mice)
Quantification note: Particle size range in Fiji was determined as 10-infinity (pixel units, inch^2) with circularity 0.00-1.00. Brain Aβ values represent an average of 6 brain sections (400 µm apart) per mouse and are normalized to average of 5xFAD-Ctrl group of every experimental set.
Statistical analysis: unpaired two-tailed t-test assuming that both populations have same standard deviation
5XFAD-Mock	5XFAD-VC
0.817	1.074
1.037	1.209
1.121	0.948
1.024	0.821
Extended data Figure 10, f
Quantification: D54D2 immunoreactive area % in cortex (14-month-old mice)
Quantification note: Brain Aβ values represent an average of 6 brain sections (400 µm apart) per mouse and are normalized to average of 5xFAD-Ctrl group of every experimental set.
Statistical analysis: unpaired two-tailed t-test assuming that both populations have same standard deviation
5XFAD-Mock	5XFAD-VC
1.047	0.911
0.868	0.931
1.205	1.011
0.88	1.246
Extended data Figure 10, g
Quantification: D54D2 immunoreactive particle count in cortex (14-month-old mice)
Quantification note: Particle size range in Fiji was determined as 10-infinity (pixel units, inch^2) with circularity 0.00-1.00. Brain Aβ values represent an average of 6 brain sections (400 µm apart) per mouse and are normalized to average of 5xFAD-Ctrl group of every experimental set.
Statistical analysis: unpaired two-tailed t-test assuming that both populations have same standard deviation
5XFAD-Mock	5XFAD-VC
1.043	1.015
1.022	1.095
1.199	0.993
0.736	1.299
Extended data Figure 10, h
Quantification: D54D2 immunoreactive particle size in cortex (14-month-old mice)
Quantification note: Particle size range in Fiji was determined as 10-infinity (pixel units, inch^2) with circularity 0.00-1.00. Brain Aβ values represent an average of 6 brain sections (400 µm apart) per mouse and are normalized to average of 5xFAD-Ctrl group of every experimental set.
Statistical analysis: unpaired two-tailed t-test assuming that both populations have same standard deviation
5XFAD-Mock	5XFAD-VC
1.013	0.931
0.889	0.906
1.084	0.971
1.014	1.072
Extended data Figure 10, k
Quantification: D54D2 immunoreactive area % in hippocampus (18-month-old male mice)
Quantification note: Brain Aβ values represent an average of 6 brain sections (400 µm apart) per mouse and are normalized to average of 5xFAD-Ctrl group of every experimental set.
Statistical analysis: unpaired two-tailed t-test assuming that both populations have same standard deviation
5XFAD-Mock	5XFAD-VC
0.69555	0.902951
0.890848	1.00925
1.21914	1.01681
1.25455	1.08224
1.06538	1.17822
0.874544	1.10602
Extended data Figure 10, l
Quantification: D54D2 immunoreactive particle count in hippocampus (18-month-old male mice)
Quantification note: Particle size range in Fiji was determined as 10-infinity (pixel units, inch^2) with circularity 0.00-1.00. Brain Aβ values represent an average of 6 brain sections (400 µm apart) per mouse and are normalized to average of 5xFAD-Ctrl group of every experimental set.
Statistical analysis: unpaired two-tailed t-test assuming that both populations have same standard deviation
5XFAD-Mock	5XFAD-VC
0.868179	1.20792
1.08873	1.09136
1.02081	1.04666
1.11984	1.28176
1.08238	1.19456
0.820064	1.15188
Extended data Figure 10, m
Quantification: D54D2 immunoreactive particle size in hippocampus (18-month-old male mice)
Quantification note: Particle size range in Fiji was determined as 10-infinity (pixel units, inch^2) with circularity 0.00-1.00. Brain Aβ values represent an average of 6 brain sections (400 µm apart) per mouse and are normalized to average of 5xFAD-Ctrl group of every experimental set.
Statistical analysis: unpaired two-tailed t-test assuming that both populations have same standard deviation
5XFAD-Mock	5XFAD-VC
0.832382	0.809919
0.832656	0.968915
1.1545	1.04841
1.14057	0.871255
1.00214	1.04894
1.03775	1.05534
Extended data Figure 10, n
Quantification: D54D2 immunoreactive area % in cortex (18-month-old male mice)
Quantification note: Brain Aβ values represent an average of 6 brain sections (400 µm apart) per mouse and are normalized to average of 5xFAD-Ctrl group of every experimental set.
Statistical analysis: unpaired two-tailed t-test assuming that both populations have same standard deviation
5XFAD-Mock	5XFAD-VC
0.782526	1.22728
0.845888	0.885605
1.16932	1.03403
1.16832	1.0198
1.09555	1.24406
0.938396	1.03746
Extended data Figure 10, o
Quantification: D54D2 immunoreactive particle count in cortex (18-month-old male mice)
Quantification note: Particle size range in Fiji was determined as 10-infinity (pixel units, inch^2) with circularity 0.00-1.00. Brain Aβ values represent an average of 6 brain sections (400 µm apart) per mouse and are normalized to average of 5xFAD-Ctrl group of every experimental set.
Statistical analysis: unpaired two-tailed t-test assuming that both populations have same standard deviation
5XFAD-Mock	5XFAD-VC
1.00031	1.28445
1.05794	1.00779
0.96419	0.998145
1.15345	1.23201
0.913962	1.14602
0.910144	1.01237
Extended data Figure 10, p
Quantification: D54D2 immunoreactive particle size in cortex (18-month-old male mice)
Quantification note: Particle size range in Fiji was determined as 10-infinity (pixel units, inch^2) with circularity 0.00-1.00. Brain Aβ values represent an average of 6 brain sections (400 µm apart) per mouse and are normalized to average of 5xFAD-Ctrl group of every experimental set.
Statistical analysis: unpaired two-tailed t-test assuming that both populations have same standard deviation
5XFAD-Mock	5XFAD-VC
0.920707	1.12401
0.899835	0.847281
1.054	1.06127
1.07513	0.887906
1.14359	1.14022
0.906729	1.09607
Extended data Figure 10, q
Quantification: Podocalyxin immunoreactive tube area, branch number, skeleton length and tube width values in cortex with AutoTube software (Montoya-Zegarra et al)
Quantification note: Podocalyxin values represent an average of 6 brain sections (400 µm apart) per mouse and are normalized to average of 5xFAD-Ctrl group of every experimental set.
Statistical analysis: unpaired two-tailed t-test assuming that both populations have same standard deviation
	5XFAD-Mock				5XFAD-VC
Tube area (μm)	112.908	95.3061	97.8854	93.9002	112.599	100.713	97.514	93.6923
Branch no (pix)	141.224	72.6531	98.9388	87.1837	118.367	88.1633	102.041	60.4082
Length (μm)	118.681	92.2872	93.7324	95.2989	118.045	104.802	100.469	94.8833
Width (μm)	105.411	97.1544	95.8043	101.63	104.995	104.933	103.256	101.516
Extended data Figure 10, r
Quantification: Podocalyxin immunoreactive tube area, branch number, skeleton length and tube width values in cortex with AutoTube software (Montoya-Zegarra et al)
Quantification note: Podocalyxin values represent an average of 6 brain sections (400 µm apart) per mouse and are normalized to average of 5xFAD-Ctrl group of every experimental set.
Statistical analysis: unpaired two-tailed t-test assuming that both populations have same standard deviation
	5XFAD-Mock						5XFAD-VC
Tube area (μm)	91.103	84.721	100.374	101.835	108.896	113.071	101.948	87.06	87.24	75.331	92.201	101.389
Branch no (pix)	71.89	63.974	84.814	85.299	111.47	182.553	93.296	70.275	58.966	32.956	108.008	124.071
Length (μm)	88.199	87.829	100.376	96.947	107.566	119.084	97.336	89.165	91.488	76.463	100.483	109.613
Width (μm)	97.152	103.545	99.553	96.619	98.219	104.913	94.691	102.269	104.622	101.362	108.675	109.191
