# Supplementary material for: Sustained meningeal lymphatic vessel atrophy or expansion does not alter Alzheimer’s disease-related amyloid pathology
Source: Nat Cardiovasc Res. Author manuscript; Available in PMC 2024 Jul 31. (PMC7616318; doi:10.1038/s44161-024-00445-9)
Supplement: Source Data Fig. 1 [file EMS196559-supplement-Source_Data_Fig__1.xlsx]

## Sheet: Sheet1
Figure 1, f
Quantification: LYVE1+/PROX1+ immunoreactive area coverage (pixels) in COS region of dorsal skull in 6-month-old mice
Statistical analysis: Two-way ANOVA with Tukey's post hoc test for multiple comparison
	WT							APdE9
AAV-Ctrl	8.04	6.37	7.06	7.86	8.15	9.5	8.6	8.08	7.68	6.4	9.37
AAV-sR3	0	0	0	0	0	0	0	0	0	0	0	0	0
Figure 1, g
Quantification: LYVE1+/PROX1+ immunoreactive area coverage (pixels) in COS region of dorsal skull in 16-month-old mice
Statistical analysis: Two-way ANOVA with Tukey's post hoc test for multiple comparison
	WT			APdE9
AAV-Ctrl	9.678	13.035	7.445	8.304	8.517	6.821
AAV-sR3	0	0	0	0	0	0
Figure 1, j
Quantification: Mean IgG-RPE signal intensity in dcLN normalized to average of WT-Ctrl group of every experimental set
Quantification note: The dcLNs with brightest fluorescence signal were always chosen for analysis so that maximum one dcLN per side (left and right) per mouse was used in quantification. Final values represent an average of both sides (left and right).
Statistical analysis: Two-way ANOVA with Tukey's post hoc test for multiple comparison
	AAV-Ctrl									AAV-sR3
WT	65.9086	71.3035	76.7565	84.8853	92.311	103.147	109.748	134.091	161.849	41.9216	52.5315	58.2295	63.0185	65.8231	68.0028	79.9987	80.8111	85.6225
APdE9	63.1474	78.2292	84.5358	157.161	209.248					45.9806	49.5268	52.589	58.5537	60.913	66.163
Prism print of means (2-way ANOVA)
Difference between column means
Predicted (LS) mean of Ctrl	109	100		44.0367	% decrease in signal due to sR3 treatment compared to Ctrl
Predicted (LS) mean of sR3	61	55.9633		44.0367	% decrease in signal due to sR3 treatment compared to Ctrl
Difference between predicted means	48
Figure 1, m
Quantification: Mean IgG-RPE signal intensity in dcLN normalized to average of WT-Ctrl group of every experimental set
Quantification note: The dcLNs with brightest fluorescence signal were always chosen for analysis so that maximum one dcLN per side (left and right) per mouse was used in quantification. Final values represent an average of both sides (left and right).
Statistical analysis: Two-way ANOVA with Tukey's post hoc test for multiple comparison
	AAV-Ctrl														AAV-sR3
WT	68.3912	69.2018	64.5262	79.7641	91.4314	106.561	74.232	119.183	124.831	110.551	140.636	124.922	98.6434	127.125	64.5314	65.1866	71.8828	46.8664	75.4996	76.3603	53.9971	87.0917	87.8221	77.1181	58.6277	59.4976	66.804	92.3303	69.9152	101.707
APdE9	63.7258	72.211	79.3569	83.178	85.4781	90.8	72.9039	131.978	84.7084	136.701					69.0765	71.5145	60.9909	78.3033	67.2107	67.3278	72.0173	76.2716	94.6673	99.0559	65.6642
Prism print of means (2-way ANOVA)
Difference between column means
Predicted (LS) mean of Ctrl	95	100		23.1579	% decrease in signal due to sR3 treatment compared to Ctrl
Predicted (LS) mean of sR3	73	76.8421		23.1579	% decrease in signal due to sR3 treatment compared to Ctrl
Difference between predicted means	21.8
Figure 1, n
Quantification: Mean IgG-RPE signal intensity in scLN normalized to average of WT-Ctrl group of every experimental set
Quantification note: The scLNs with brightest fluorescence signal were always chosen for analysis so that maximum one scLN per side (left and right) per mouse was used in quantification. Final values represent an average of both sides (left and right).
Statistical analysis: Two-way ANOVA with Tukey's post hoc test for multiple comparison
Quantification note: One value from APdE9-Ctrl group was identified as an outlier based on ROUT method (Q = 0.1%) and removed from the analysis. This value is marked in the table below (red color, italics, asterisk *)
	AAV-Ctrl														AAV-sR3
WT	56.0647	67.1067	76.6445	82.1308	89.5472	89.6515	91.1617	99.1971	105.572	107.68	112.298	122.988	125.213	174.745	49.5887	51.4041	54.2769	58.392	60.0381	61.5466	62.6925	66.1362	66.6945	66.8038	70.3548	71.5763	73.2327	73.2401	75.0736	76.8591
APdE9	56.4762	61.2707	67.5734	72.5057	80.035	84.5539	93.4683	98.6602	113.101	282,6370532*					61.7747	62.3633	64.4012	67.6913	67.7131	67.727	68.9525	75.8332	79.6649	79.6887	86.702
Prism print of means (2-way ANOVA)
Difference between column means
Predicted (LS) mean of Ctrl	90	100		24.4444	% decrease in signal due to sR3 treatment compared to Ctrl
Predicted (LS) mean of sR3	68	75.5556		24.4444	% decrease in signal due to sR3 treatment compared to Ctrl
Difference between predicted means	22
Figure 1, o
Quantification: Mean IgG-RPE signal intensity in blood normalized to average of WT-Ctrl group of every experimental set at 3h timepoint
Quantification note: Mice with signs of unsuccessful injection (tracer visible in cerebellum) and unsuccessfully collected blood samples (values below detection level) were removed from analysis. Removed values below detection level are represented as empty boxes in the table below.
Statistical analysis: Three-way repeated measures mixed-effects model (REML) with Geisser-Greenhouse correction (no assumption of equal variability of differences) with Tukey's post hoc test for multiple comparison.
	WT-Ctrl											WT-sR3															APdE9-Ctrl									APdE9-R3
Timepoint	Mouse 1	Mouse 2	Mouse 3	Mouse 4	Mouse 5	Mouse 6	Mouse 7	Mouse 8	Mouse 9	Mouse 10	Mouse 11	Mouse 1	Mouse 2	Mouse 3	Mouse 4	Mouse 5	Mouse 6	Mouse 7	Mouse 8	Mouse 9	Mouse 10	Mouse 11	Mouse 12	Mouse 13	Mouse 14	Mouse 15	Mouse 1	Mouse 2	Mouse 3	Mouse 4	Mouse 5	Mouse 6	Mouse 7	Mouse 8	Mouse 9	Mouse 1	Mouse 2	Mouse 3	Mouse 4	Mouse 5	Mouse 6	Mouse 7	Mouse 8	Mouse 9	Mouse 10	Mouse 11
30 min		72.594	90.8298	9.45604	131.663	58.224		73.135	20.7266	94.628		166.219	61.5037	20.4111	259.393	76.1442	175.19	165.159	20.907	22.0002	156.898	7.13429		247.39	297.048	5.4437	30.1038		80.0777	72.9546	3.02052		82.2191			64.4002	9.52366		10.4479	18.1569	165.599	82.5008	13.8403	5.00415	8.00213	98.832
60 min		109.697	139.485	17.3793	144.579	37.1141	20.9295	79.8523	36.0096	183.902	25.6068	136.138	56.2516	18.867	206.928	71.6585	171.989	158.645	114.521	25.99	309.311	11.5411	12.5216	475.484	592.406	7.37098	4.36173		54.7752	84.2591	5.30846		88.0347		32.6397	106.113	11.4735	111.861	26.407	196.886	132.43	68.638	3.82074	21.076	260.982	482.776
120 min	49.7259	251.582	137.242	42.3324	147.622	20.0617	205.17	151.004	77.1022	209.847	27.1396	181.648	94.4026	53.4114	347.225	73.4167	148.693	197.393	175.619	16.2635	249.689	113.766	8.83616	554.503	428.407	22.1467	17.5145	17.5483	52.7577	91.6413		2.70495	157.462	18.7881	145.199	132.294	4.23775	127.482	34.1838	349.456	122.658	90.5481	182.46	28.2554	332.077	410.34
180 min	29.281	134.12	129.082	87.0542	141.559	77.2262	137.107	125.87	64.4453	150.327	23.9275	227.328	33.9696	36.2688	182.877	44.5527	106.417	205.463	131.9	13.7952	191.814	83.3912	14.911	484.614	279.004	34.8374	32.8425	20.8732	46.2546	62.1574	17.5934	22.4961	142.089	49.3427	128.226	122.929	19.4982	97.4569	50.1993	188.061	132.666	104.332	55.6881	34.4317	165.317	401.234
Prism print of means (3-way ANOVA)
Predicted cell means	WT-Ctrl	WT-sR3	APdE9-Ctrl	APdE9-R3
	A	B	C	D
30 min	56	111	45	45
60 min	73	158	29	129
120 min	120	178	59	165
180 min	100	138	58	125
	Ctrl	sR3
	AC	BD	Mean
30 min	50	78	64
60 min	51	144	98
120 min	89	171	130
180 min	79	131	105		Treatment	95.5224	% increase in signal due to sR3 treatment compared to Ctrl
Predicted mean	67	131	99			95.5224	% increase in signal due to sR3 treatment compared to Ctrl
	100	195.522
	WT	APdE9
	AB	CD	Mean
30 min	83	45	64
60 min	116	79	98
120 min	149	112	130
180 min	119	91	105		Genotype	29.9145	% decrease in signal due to AD genotype compared to WT
Predicted mean	117	82	99			29.9145	% decrease in signal due to AD genotype compared to WT
	100	70.0855
