# Supplementary material for: Sustained meningeal lymphatic vessel atrophy or expansion does not alter Alzheimer’s disease-related amyloid pathology
Source: Nat Cardiovasc Res. Author manuscript; Available in PMC 2024 Jul 31. (PMC7616318; doi:10.1038/s44161-024-00445-9)
Supplement: Source Data Fig. 2 Excel [file EMS196559-supplement-Source_Data_Fig__2_Excel.xlsx]

## Sheet: Sheet1
Figure 2, b
Quantification: W02 immunoreactive area % in hippocampus (HC) of 6-month and 16-month old mice
Quantification note: Aβ values represent an average of 5 brain sections (210 mm apart) per mouse and are normalized to average of APdE9-Ctrl group of every experimental set.
Statistical analysis: Two-way ANOVA with Tukey's post hoc test for multiple comparison and unpaired two-tailed t-test assuming that both populations have same standard deviation
	APdE9-Ctrl																				APdE9-sR3
Female 6m	1.8439	0.5585	0.8838	0.9901	0.831	0.5478	1.3449	0.564	1.5688	0.8761	0.7507	1.2518	0.9348	0.9406	1.168	0.9452					0.9115	0.9343	0.571	0.6465	0.8217	1.1174	1.2211	0.9159	0.4754	1.4619	0.533	0.4034	0.9502	0.5941	0.7549	0.6859	0.5663	1.1571	0.5243	0.4368
Male 16m	0.5904	0.6416	0.7189	0.8686	1.0491	1.1129	1.1718	1.242	1.2624	1.3423	0.7314	0.852	0.8961	0.9722	1.0721	1.0831	1.3931	0.9278	0.9781	1.0941	1.2779	0.7081	0.7556	0.7795	1.0272	1.0409	1.0759	0.5046	0.8176	0.8581	0.9136	1.1882	0.5234	0.7089	0.8015	0.8092	0.813	0.9395
Female 6m			Male 16m
APdE9-Ctrl	APdE9-sR3		APdE9-Ctrl	APdE9-sR3
1.84394	0.91147		0.590358	1.27786
0.558499	0.934257		0.641596	0.708138
0.883768	0.571009		0.718932	0.755596
0.990107	0.646518		0.868639	0.77945
0.831046	0.821663		1.04909	1.02723
0.547776	1.11744		1.11294	1.04094
1.34487	1.2211		1.17179	1.07587
0.563993	0.915938		1.24196	0.504603
1.56879	0.475394		1.26242	0.817622
0.876111	1.46193		1.34226	0.858078
0.750744	0.533041		0.731431	0.913631
1.25179	0.403416		0.852044	1.18822
0.934795	0.950167		0.896066	0.523403
0.940612	0.594114		0.972178	0.708864
1.16797	0.754899		1.07208	0.801488
0.945182	0.685932		1.08312	0.80924
	0.566278		1.39307	0.813027
	1.15707		0.927804	0.939486
	0.524316		0.97814
	0.436757		1.09406
Figure 2, c
Quantification: W02 immunoreactive area % in cortex of 6-month-old mice
Quantification note: Aβ values represent an average of 5 brain sections (210 mm apart) per mouse and are normalized to average of APdE9-Ctrl group of every experimental set.
Statistical analysis: unpaired two-tailed t-test assuming that both populations have same standard deviation
APdE9-Ctrl	APdE9-sR3
1.34308	0.975888
0.633378	1.70344
0.742991	1.28489
0.976837	0.792102
1.11892	0.961838
0.892981	1.07082
1.29182	1.42206
0.785477	1.08259
0.569065	0.62958
1.39134	1.8233
0.63203	0.733139
1.03187	0.516409
0.972866	0.790632
1.1191	0.654234
1.49826	0.547178
	0.666764
	0.485323
	1.21743
	0.933638
	0.69785
Figure 2, d
Quantification: Average of W02 immunoreactive area % in hippocampus and cortex of 6-month-old mice
Quantification note: Aβ values represent an average of normalized hippocampus and cortex values presented above
Statistical analysis: unpaired two-tailed t-test assuming that both populations have same standard deviation
APdE9-Ctrl	APdE9-sR3
1.59351	0.943679
0.595938	1.31885
0.81338	0.927948
0.983472	0.71931
0.974981	0.891751
0.720379	1.09413
1.31834	1.32158
0.674735	0.999264
1.06893	0.552487
1.13372	1.64261
0.691387	0.63309
1.14183	0.459912
0.95383	0.8704
1.02985	0.624174
1.33312	0.651038
	0.676348
	0.5258
	1.18725
	0.728977
	0.567303
Figure 2, e
Quantification: ELISA analysis of insoluble Aβ1-42 (ng/g) in brain of six-month-old mice
Quantification note: Aβ1-42 values represent an average of hippocampus and cortex values that were normalized to average of APdE9-Ctrl group of every experimental set
Statistical analysis: unpaired two-tailed t-test assuming that both populations have same standard deviation
APdE9-Ctrl	APdE9-sR3
0.818187	1.15221
0.80736	1.10205
1.05623	1.12077
0.91448	0.865447
1.22248	1.21208
0.834636	1.13625
1.34663	1.27447
1.26571	1.10176
1.1132	0.566978
0.893457	1.83826
0.47969	0.780364
1.32955	1.03499
0.93316	1.12968
0.739213	0.838553
	0.893978
	0.81381
	0.863335
	1.10244
Figure 2, g
Quantification: Aquaporin-4 (AQP4) immunoreactive area % of 6-month-old mice in hippocampus
Quantification note: AQP4 values were normalized to average of APdE9-Ctrl group of every experimental set
Statistical analysis: unpaired two-tailed t-test assuming that both populations have same standard deviation
APdE9-Ctrl	APdE9-sR3
1.10936	0.945562
1.04377	1.07629
1.04759	1.06622
0.890373	0.882576
1.14939	1.01137
0.888991	0.997433
0.870521	0.986428
1.21799	0.926705
1.05037	0.634061
1.37595	0.95629
0.762129	0.636555
0.708895	0.867267
0.754568	0.775156
1.03259	1.11091
1.09752	0.699801
	1.00107
	0.937002
	1.10712
	0.786855
	0.975625
Figure 2, h
Quantification: Podocalyxin immunoreactive area % in hippocampus of 6-month-old mice
Quantification note: Podocalyxin values represent an average of 5 brain sections (210 mm apart) per mouse and are normalized to average of APdE9-Ctrl group of every experimental set.
Statistical analysis: Two-way ANOVA with Tukey's post hoc test for multiple comparison
	AAV-Ctrl				AAV-sR3
WT	1.03636	0.963645	0.960319	1.03968	0.899544	1.13401	0.947182	1.04802
APdE9	2.44706	1.66898	0.677538	1.54406	1.74513	1.98486	0.244368	0.710878
Figure 2, i
Quantification: Podocalyxin immunoreactive area % in dorsal dura mater of 6-month-old mice
Quantification note: Podocalyxin values represent an average of two quantification areas per mouse. Same areas were used for every mouse: one from both sides of superior sagittal sinus and did not include large dural sinuses.
Statistical analysis: Two-way ANOVA with Tukey's post hoc test for multiple comparison
	AAV-Ctrl							AAV-sR3
WT	25.5822	24.2097	25.5902	23.266	25.6694	21.4722	21.4812	23.3799	27.3877	22.4544	29.4026	24.9277	23.6475	22.3544
APdE9	24.3866	25.7085	24.5693	24.234				26.4128	24.7272	23.6249	24.2694	25.6741	23.1061
