# Supplementary material for: Sustained meningeal lymphatic vessel atrophy or expansion does not alter Alzheimer’s disease-related amyloid pathology
Source: Nat Cardiovasc Res. Author manuscript; Available in PMC 2024 Jul 31. (PMC7616318; doi:10.1038/s44161-024-00445-9)
Supplement: Source Data Fig. 4 [file EMS196559-supplement-Source_Data_Fig__4.xlsx]

## Sheet: Sheet1
Figure 4, g
Quantification: LYVE1+/PROX1+ immunoreactive area % in COS region of dorsal skull
Statistical analysis: Two-way ANOVA with Tukey's post hoc test for multiple comparison
	AAV-Ctrl				AAV-sR3
WT	1.533	1.47	1.307	1.379	0	0	0	0
5XFAD	1.693	2.221	1.671	1.478	0	0	0	0
Figure 4, h
Quantification: LYVE1+/Podoplanin+ immunoreactive area % in PPA region of basal skull
Quantification note: Values represent an average of left and right PPA region of skull (same image area and magnification on both sides). Podoplanin was used as reference channel since some dLVs in this region do not express or have very low expression of LYVE1.
Statistical analysis: Two-way ANOVA with Tukey's post hoc test for multiple comparison
	AAV-Ctrl				AAV-sR3
WT	2.132	5.302	3.964	3.379	1.951	2.508	1.046	0.742
5XFAD	3.684	2.552	5.511	4.177	1.474	1.971	3.155	1.637
Figure 4, k
Quantification: D54D2 immunoreactive area % in COS region of dorsal skull
Statistical analysis: unpaired two-tailed t-test assuming that both populations have same standard deviation
5XFAD-Ctrl	5XFAD-sR3
0.502667	1.18433
0.808667	0.652667
0.379333	0.965333
1.89433	1.09167
1.45533	1.771
1.74033	0.998333
2.17567	0.112333
3.57933	2.20033
2.65	0.980667
Figure 4, l
Quantification: D54D2 immunoreactive particle count in COS region of dorsal skull
Quantification note: particle size range in Fiji was determined as 3-infinity (pixel units, inch^2) with circularity 0.00-1.00
Statistical analysis: unpaired two-tailed t-test assuming that both populations have same standard deviation
5XFAD-Ctrl	5XFAD-sR3
39.3333	37
80.6667	36.6667
35	71.3333
71	42.6667
48.6667	58.6667
36.6667	43.3333
86	47
71	95
89.6667	26.6667
