# Supplementary material for: Sustained meningeal lymphatic vessel atrophy or expansion does not alter Alzheimer’s disease-related amyloid pathology
Source: Nat Cardiovasc Res. Author manuscript; Available in PMC 2024 Jul 31. (PMC7616318; doi:10.1038/s44161-024-00445-9)
Supplement: Source Data Fig. 5 [file EMS196559-supplement-Source_Data_Fig__5.xlsx]

## Sheet: Sheet1
Figure 5, d
Quantification: W02 immunoreactive area % in hippocampus
Quantification note: Brain Aβ values represent an average of 6 brain sections (400 µm apart) per mouse and are normalized to average of 5xFAD-Ctrl group of every experimental set.
Statistical analysis: unpaired two-tailed t-test assuming that both populations have same standard deviation
5XFAD-Ctrl	5XFAD-sR3
0.9243	1.2006
0.9439	0.9817
1.0221	0.8026
0.8792	0.7785
1.2306	0.7929
1.0186	0.7795
0.8728	0.8848
1.5918	0.8403
0.837	0.713
1.1232	0.5356
0.6031	0.8329
0.7633	1.4457
1.1901	1.1917
Figure 5, g
Quantification: D54D2 immunoreactive area % in hippocampus
Quantification note: Brain Aβ values represent an average of 6 brain sections (400 µm apart) per mouse and are normalized to average of 5xFAD-Ctrl group of every experimental set.
Statistical analysis: unpaired two-tailed t-test assuming that both populations have same standard deviation
5XFAD-Ctrl	5XFAD-sR3
0.655	0.762
0.51	0.843
1.578	0.775
1.2	0.684
1.036	0.973
1.021	1.022
1.159	0.946
1.321	0.637
1.894	1.18
0.541	0.6
0.899	0.896
0.475
0.67
1.041
Figure 5, e
Quantification: W02 immunoreactive particle count in hippocampus
Quantification note: Particle size range in Fiji was determined as 10-infinity (pixel units, inch^2) with circularity 0.00-1.00. Brain Aβ values represent an average of 6 brain sections (400 µm apart) per mouse and are normalized to average of 5xFAD-Ctrl group of every experimental set.
Statistical analysis: unpaired two-tailed t-test assuming that both populations have same standard deviation
5XFAD-Ctrl	5XFAD-sR3
0.9064	1.0691
0.9551	1.0296
1.1482	0.7722
0.9726	0.9588
1.0177	0.9322
1.1556	0.9413
0.9888	1.174
1.399	1.0766
0.6449	1.0206
0.8521	0.8828
0.8874	1.1069
0.9315	1.0152
1.1409	1.1547
Figure 5, h
Quantification: D54D2 immunoreactive particle count in hippocampus
Quantification note: Particle size range in Fiji was determined as 10-infinity (pixel units, inch^2) with circularity 0.00-1.00. Brain Aβ values represent an average of 6 brain sections (400 µm apart) per mouse and are normalized to average of 5xFAD-Ctrl group of every experimental set.
Statistical analysis: unpaired two-tailed t-test assuming that both populations have same standard deviation
5XFAD-Ctrl	5XFAD-sR3
0.693	0.861
0.707	0.89
1.416	0.78
1.014	0.8
1.09	0.914
1.08	0.9
1.072	0.983
1.303	0.616
1.709	1.081
0.527	0.7
0.998	0.866
0.621
0.776
0.995
Figure 5, f
Quantification: W02 immunoreactive particle size in hippocampus
Quantification note: Particle size range in Fiji was determined as 10-infinity (pixel units, inch^2) with circularity 0.00-1.00. Brain Aβ values represent an average of 6 brain sections (400 µm apart) per mouse and are normalized to average of 5xFAD-Ctrl group of every experimental set.
Statistical analysis: unpaired two-tailed t-test assuming that both populations have same standard deviation
5XFAD-Ctrl	5XFAD-sR3
0.9762	1.1701
1.0417	0.9748
0.8753	1.057
0.8871	0.8413
1.2196	0.8595
0.8581	0.862
0.8673	0.7885
1.2601	0.7572
1.0119	0.7069
1.303	0.5743
0.7036	0.8533
0.902	1.3428
1.094	1.0996
Figure 5, i
Quantification: D54D2 immunoreactive particle size in hippocampus
Quantification note: Particle size range in Fiji was determined as 10-infinity (pixel units, inch^2) with circularity 0.00-1.00. Brain Aβ values represent an average of 6 brain sections (400 µm apart) per mouse and are normalized to average of 5xFAD-Ctrl group of every experimental set.
Statistical analysis: unpaired two-tailed t-test assuming that both populations have same standard deviation
5XFAD-Ctrl	5XFAD-sR3
0.901	0.912
0.814	0.992
1.167	0.877
1.146	0.889
1.007	1.1
0.965	1.155
1.04	1.085
1.031	1.089
1.247	1.084
0.896	0.893
0.947	1.047
0.876
0.882
1.081
Figure 5, k
Quantification: W02 immunoreactive area % in cortex
Quantification note: Brain Aβ values represent an average of 6 brain sections (400 µm apart) per mouse and are normalized to average of 5xFAD-Ctrl group of every experimental set.
Statistical analysis: unpaired two-tailed t-test assuming that both populations have same standard deviation
5XFAD-Ctrl	5XFAD-sR3
0.9984	1.0126
0.8601	1.0468
0.869	0.8788
1.1676	0.887
1.5131	0.9675
1.0208	0.7993
0.9616	0.9598
1.5016	0.6934
0.7321	0.6452
1.6167	0.5386
0.6671	1.1448
0.5629	1.6631
1.1593	1.1329
Figure 5, n
Quantification: D54D2 immunoreactive area % in cortex
Quantification note: Brain Aβ values represent an average of 6 brain sections (400 µm apart) per mouse and are normalized to average of 5xFAD-Ctrl group of every experimental set.
Statistical analysis: unpaired two-tailed t-test assuming that both populations have same standard deviation
5XFAD-Ctrl	5XFAD-sR3
0.718	0.371
0.588	0.955
1.059	0.912
1.296	0.871
0.966	1.548
1.372	1.083
1.326	1.258
1.422	0.931
1.711	0.69
0.4	1.094
1.085	0.851
0.679	0.98
0.621
0.756
Figure 5, l
Quantification: W02 immunoreactive particle count in cortex
Quantification note: Particle size range in Fiji was determined as 10-infinity (pixel units, inch^2) with circularity 0.00-1.00. Brain Aβ values represent an average of 6 brain sections (400 µm apart) per mouse and are normalized to average of 5xFAD-Ctrl group of every experimental set.
Statistical analysis: unpaired two-tailed t-test assuming that both populations have same standard deviation
5XFAD-Ctrl	5XFAD-sR3
0.9228	1.0745
0.9701	1.0701
0.8681	0.8906
1.0634	0.8706
1.4684	1.0361
1.0093	0.7654
1.0361	1.0382
1.4117	0.8008
0.8566	0.7515
1.376	0.6409
0.7337	1.1212
0.7357	1.4246
0.9686	1.095
Figure 5, o
Quantification: D54D2 immunoreactive particle count in cortex
Quantification note: Particle size range in Fiji was determined as 10-infinity (pixel units, inch^2) with circularity 0.00-1.00. Brain Aβ values represent an average of 6 brain sections (400 µm apart) per mouse and are normalized to average of 5xFAD-Ctrl group of every experimental set.
Statistical analysis: unpaired two-tailed t-test assuming that both populations have same standard deviation
5XFAD-Ctrl	5XFAD-sR3
0.72	0.513
0.788	1.085
0.968	0.973
1.219	0.906
1.037	1.334
1.268	0.811
1.163	1.233
1.275	0.942
1.731	0.761
0.58	1.147
1.229	0.889
0.724	1.05
0.621
0.677
Figure 5, m
Quantification: W02 immunoreactive particle size in cortex
Quantification note: Particle size range in Fiji was determined as 10-infinity (pixel units, inch^2) with circularity 0.00-1.00. Brain Aβ values represent an average of 6 brain sections (400 µm apart) per mouse and are normalized to average of 5xFAD-Ctrl group of every experimental set.
Statistical analysis: unpaired two-tailed t-test assuming that both populations have same standard deviation
5XFAD-Ctrl	5XFAD-sR3
1.047	0.9481
0.9328	1.0548
1.0124	1.0259
1.1185	0.971
1.1037	0.9501
0.9569	0.8356
1.0128	0.9807
1.1536	0.967
0.8527	0.9027
1.2815	0.8368
0.899	1.1808
0.6667	1.1918
1.075	1.042
Figure 5, p
Quantification: D54D2 immunoreactive particle size in cortex
Quantification note: Particle size range in Fiji was determined as 10-infinity (pixel units, inch^2) with circularity 0.00-1.00. Brain Aβ values represent an average of 6 brain sections (400 µm apart) per mouse and are normalized to average of 5xFAD-Ctrl group of every experimental set.
Statistical analysis: unpaired two-tailed t-test assuming that both populations have same standard deviation
5XFAD-Ctrl	5XFAD-sR3
0.953	0.699
0.801	0.975
1.06	0.889
1.096	0.916
1.025	1.131
1.065	1.11
1.115	1.05
1.139	0.983
1.138	0.896
0.684	0.941
0.999	0.982
0.992	0.985
0.925
1.007
Figure 5, q
Quantification: body weight at the beginning of behavioral tests (grams)
Statistical analysis: Two-way ANOVA with Tukey's post hoc test for multiple comparison
	AAV-Ctrl														AAV-sR3
WT	29.5	27.9	29.4	31.3	29.5	27.9	29.6	29.1	30	29.2	30.1	33.3	31.8		27.3	30.4	28	29.6	30.5	32.3	27.9	29.8	30.9	29.8	28.7	27.2
5XFAD	26.5	29.9	28.9	27.6	27.7	27.6	23.8	25.9	28.1	25.5	26.7	26.6	27.9	25.9	28.4	29	29.8	28.5	26.5	28.4	28.8	25.9	27.5	25.5	27.3	25.4	29.3
Figure 5, r
Quantification: time of grid hanging (seconds)
Statistical analysis: Two-way ANOVA with Tukey's post hoc test for multiple comparison
	AAV-Ctrl														AAV-sR3
WT	300	300	180	300	300	300	300	29	300	300	258	151	300		300	123	287	300	300	168	79	151	300	270	300	300
5XFAD	254	212	173	300	300	300	85	224	271	300	300	30	300	300	300	300	300	300	300	138	52	300	63	300	300	300	300
Figure 5, s
Quantification: time spent in centre of open field (seconds)
Statistical analysis: Two-way ANOVA with Tukey's post hoc test for multiple comparison
	AAV-Ctrl														AAV-sR3
WT	23.08	22	7.08	25.64	41.8	44.52	48.28	51.56	37.32	37.68	49.28	50.56	38.24		25.4	42	50.6	66.6	24.44	31.08	28.48	31.08	57.6	33.36	40.24	31.12
5XFAD	66.76	64.16	103.8	40.08	44.08	174.68	36.8	16.48	55	58.84	63.64	41.72	52.36	49.4	96.88	92.48	53.52	24.84	114.4	48.76	134	57.2	61.08	193.16	86.52	33.04	152.24
Figure 5, t
Quantification: time spent in centre of elevated plusmaze (seconds)
Statistical analysis: Two-way ANOVA with Tukey's post hoc test for multiple comparison
	AAV-Ctrl														AAV-sR3
WT	34.84	52.28	18.52	39.44	53.28	38.6	49.52	49.08	35.04	28.84	30.48	28.36	30.88		18.88	60.36	34.16	48.76	42.76	54.08	46.8	39.16	12.28	51.36	57.84	43.72
5XFAD	52.44	73.68	114.16	70.16	37.92	52.64	37.68	31.24	34.8	32.4	112.24	80.76	34.72	104.68	29.96	72.04	37.68	37.88	27.52	57.04	76.68	72.68	47.36	78.04	86.28	55.64	84.32
Figure 5, u
Quantification: time spent in open arms of elevated plusmaze (seconds)
Statistical analysis: Two-way ANOVA with Tukey's post hoc test for multiple comparison
	AAV-Ctrl														AAV-sR3
WT	13.08	48	3.08	57.16	23.56	36.96	36.4	20.32	16	14.52	24.04	11.4	61.6		5	10.12	30.12	45.76	8.8	33.8	77.68	24	20.44	10.28	44.04	15.68
5XFAD	41.76	9.68	61.6	34.6	23.56	45.52	43.28	8.52	57.52	13.64	47.36	57.32	34.24	51.96	56.84	86.92	40.48	30	23.52	44.92	50.92	20.12	26.84	42.84	38.72	24.04	36.84
Figure 5, v
Quantification: time spent in closed arms of elevated plusmaze (seconds)
Statistical analysis: Two-way ANOVA with Tukey's post hoc test for multiple comparison
	AAV-Ctrl														AAV-sR3
WT	250.6	198.68	278.36	201.36	220.48	223.84	212.36	229.36	248.32	255.92	239.84	258.92	205.96		275.72	227.52	235.32	203.88	247.4	205.32	173.6	235.76	259.84	236.08	196.12	239.56
5XFAD	204.52	213.84	120.32	194.16	237.52	195.68	216.92	257.32	206.56	253.36	138.24	157.72	229.32	140.6	197.04	137.12	220.96	220.32	242.28	191.04	164.72	206.56	214.8	177.28	172.08	214.6	171.6
