# Supplementary material for: Sustained meningeal lymphatic vessel atrophy or expansion does not alter Alzheimer’s disease-related amyloid pathology
Source: Nat Cardiovasc Res. Author manuscript; Available in PMC 2024 Jul 31. (PMC7616318; doi:10.1038/s44161-024-00445-9)
Supplement: Source Data Fig. 6 [file EMS196559-supplement-Source_Data_Fig__6.xlsx]

## Sheet: Sheet1
Figure 6, e
Quantification: LYVE1+/PROX1+ immunoreactive area % in COS region of dorsal skull in i.c.m. injected male mice
Statistical analysis: Two-way ANOVA with Tukey's post hoc test for multiple comparison
	AAV-Mock			AAV-VC
WT	2.431	2.199	2.361	8.949	10.76	8.735
APdE9	1.845	2.405	2.201	8.961	10.07	8.255
Figure 6, f
Quantification: LYVE1+/PROX1+ immunoreactive area % in COS region of dorsal skull in i.c.v. injected female mice
Statistical analysis: Two-way ANOVA with Tukey's post hoc test for multiple comparison
	AAV-Mock			AAV-VC
WT	2.863	3.407	3.792	9.595	7.955	7.265
APdE9	4.397	2.32	2.776	4.324	5.563	7.478
Figure 6, j
Quantification: Mean IgG-RPE signal intensity in dcLNs at 3h timepoint normalized to average of WT-Ctrl group of every experimental set
Quantification note: The dcLNs with brightest fluorescence signal were always chosen for analysis so that maximum one dcLN per side (left and right) per mouse was used in quantification. Final values represent an average of both sides (left and right).
Statistical analysis: Two-way ANOVA with Tukey's post hoc test for multiple comparison
	AAV-Mock																						AAV-VC
WT	32.2515	34.7973	39.5827	53.4471	59.7531	64.0462	75.2952	76.5286	85.2405	85.38	95.7622	99.9028	105.607	108.382	124.242	124.269	125.164	131.368	139.456	151.504	155.07	232.951	60.3794	66.7558	77.2096	88.8344	91.4853	105.989	109.531	129.791	130.954	139.775	148.613	165.431	175.304	177.086	181.501	185.934	206.186	225.252	234.788	271.616	281.367	288.623	300.676
APdE9	65.234	65.4757	69.0253	95.6188	95.6852	96.4695	107.106	109.943	135.602	159.694	169.634												73.4131	81.7447	94.3789	107.265	117.177	183.062	186.05	186.808	189.768	193.392	213.849	241.525	247.489	249.633
Prism print of means (2-way ANOVA)
Difference between column means
Predicted (LS) mean of Mock	103	100		63.1068	% increase in signal due to VC treatment compared to Mock
Predicted (LS) mean of VC	168	163.107		63.1068	% increase in signal due to VC treatment compared to Mock
Difference between predicted means	-65
Figure 6, l
Quantification: Mean rhodamine dextran signal intensity in dcLNs at 30min timepoint normalized to average of WT-Ctrl group of every experimental set
Quantification note: The dcLNs with brightest fluorescence signal from left side of neck were always chosen for analysis so that maximum one dcLN per mouse was used in quantification
Statistical analysis: Two-way ANOVA with Tukey's post hoc test for multiple comparison
	AAV-Mock						AAV-VC
WT	79.2486	128.051	38.8643	167.376	119.007	67.4524	252.059	115.99	279.365	199.161	92.0171
APdE9	103.604	55.4383	73.2108	123.863	97.4849		148.031	87.0243	278.284	148.196	282.863	99.7676
Prism print of means (2-way ANOVA)
Difference between column means
Predicted (LS) mean of Mock	95	100		90.5263	% increase in signal due to VC treatment compared to Mock
Predicted (LS) mean of VC	181	190.526		90.5263	% increase in signal due to VC treatment compared to Mock
Difference between predicted means	-86
Figure 6, n
Quantification: Mean IgG-RPE signal intensity in scLNs at 3h timepoint normalized to average of WT-Ctrl group of every experimental set
Quantification note: The scLNs with brightest fluorescence signal were always chosen for analysis so that maximum one scLN per side (left and right) per mouse was used in quantification. Final values represent an average of both sides (left and right).
Statistical analysis: Two-way ANOVA with Tukey's post hoc test for multiple comparison
	AAV-Mock																				AAV-VC
WT	50.4513	66.6338	72.9154	73.0949	74.3208	76.9212	78.9875	83.6656	84.3614	84.5449	88.5584	90.4096	102.258	119.035	127.08	127.179	127.464	132.316	136.468	203.336	79.5832	108.254	133.601	140.929	144.535	145.07	147.009	155.853	168.741	171.593	176.379	179.636	188.099	217.161	263.336	269.901	280.771	287.789	303.291	316.912	334.393	526.491
APdE9	52.2805	76.7422	97.0419	100.394	113.127	143.017	144.408	156.594													56.8401	71.8463	92.3269	95.4623	96.7369	122.706	127.427	146.156	147.067	149.729	166.51	175.99	269.474
Prism print of means (2-way ANOVA)
Difference between column means
Predicted (LS) mean of Mock	105	100		65.7143	% increase in signal due to VC treatment compared to Mock
Predicted (LS) mean of VC	174	165.714		65.7143	% increase in signal due to VC treatment compared to Mock
Difference between predicted means	-69
Figure 6, p
Quantification: Mean rhodamine dextran signal intensity in scLNs at 30min timepoint normalized to average of WT-Ctrl group of every experimental set
Quantification note: The scLNs with brightest fluorescence signal from left side of neck were always chosen for analysis so that maximum one scLN per mouse was used in quantification.
Statistical analysis: Two-way ANOVA with Tukey's post hoc test for multiple comparison
	AAV-Mock						AAV-VC
WT	129.629	106.815	81.3883	131.873	103.391	46.9045	186.812	99.5652	94.9603	126.204	98.5209
APdE9	113.827	28.356	87.1566	90.297	104.316		114.349	123.656	171.552	129.821	187.543	133.728	163.206
Prism print of means (2-way ANOVA)
Difference between column means
Predicted (LS) mean of Mock	92	100		45.6522	% increase in signal due to VC treatment compared to Mock
Predicted (LS) mean of VC	134	145.652		45.6522	% increase in signal due to VC treatment compared to Mock
Difference between predicted means	-41
Figure 6, q
Quantification: Mean IgG-RPE signal intensity in blood normalized to average of WT-Ctrl group of every experimental set at 3h timepoint
Quantification note: Mice with signs of unsuccessful injection (tracer visible in cerebellum) and unsuccessfully collected blood samples (values below detection level) were removed from analysis. Removed values below detection level are represented as empty boxes in the table below.
Statistical analysis: Three-way repeated measures mixed-effects model (REML) with Geisser-Greenhouse correction (no assumption of equal variability of differences) with Tukey's post hoc test for multiple comparison.
	WT-Mock																					WT-VC																					APdE9-Mock
	Mouse 1	Mouse 2	Mouse 3	Mouse 4	Mouse 5	Mouse 6	Mouse 7	Mouse 8	Mouse 9	Mouse 10	Mouse 11	Mouse 12	Mouse 13	Mouse 14	Mouse 15	Mouse 16	Mouse 17	Mouse 18	Mouse 19	Mouse 20	Mouse 21	Mouse 1	Mouse 2	Mouse 3	Mouse 4	Mouse 5	Mouse 6	Mouse 7	Mouse 8	Mouse 9	Mouse 10	Mouse 11	Mouse 12	Mouse 13	Mouse 14	Mouse 15	Mouse 16	Mouse 17	Mouse 18	Mouse 19	Mouse 20	Mouse 21	Mouse 1	Mouse 2	Mouse 3	Mouse 4	Mouse 5	Mouse 6	Mouse 7
30 min	6.7	19.6	70.6	2.2	90.7	38.5	17.7	16.6	36.6	13.5		5.5		49.9	8.2	14.4	6.4	139.2		2.3	11.5	27.8	1.3	121.4	54.6	51.9	69.7	82.5	143.7	104.7	73.3	10.2	103.9	28.6	61.4	16.8	42.2	94.4	4.2	10.2	57.6	4.9	90.6	20.6	61.1	31.5	23.4	44.8	102.5
60 min	62.1	24	66.5	94.7	113.9	97.5	42.8	19.6	44.2	36.9	1.2	17	131.1	34.3	13.8	99.7	74.9	119.2	26.3	6.3	49.2	75.4	8.3	214.6	112.5	145.1	90.2	114.8	168.4	153.6	92.1	68.2	196.2	88.8	132.8	97	122.9	112.6	118	75.4	112.8	28.6	80.8	23.2	57.4	63.2	45.6	35.1	135.8
90 min	142.4	37.9	81.8	172	109.1	142.1	100.2	18.2	82.9	26.1	51.9	56.2	155.4	72.4	25.4	55	222.8	185.7	116.6	55.8	84.5	144.3	67	313.6	189.4	190.5	60	148.1	190.5	229.4	83.4	199.8	241.4	151	183.2	145.2	193.3	107.3	75.3	138.8	146.3	68.1	91	45.9	43.9	78.9	95.7	42.5	213.7
120 min	162.2	57.2	99.1	101.4	103.5	129.8	112.1	23.1	110.8	47.7	88.9	97.1	156.5	127.6	103.2	158.7	264.2	73.8	144.5	88.1	120.6	166.7	89.4	307.9	174.4	212.8	115.8	147.7	167.5	244.3	149.2	144.5	168.1	117	254.7	152.8	224.3	59.5	126.7	168.2	199.2	69.4	102.8	60.9	45.9	87.4	129.2	57	172.6
180 min	124	44.4	113.5	130.5	87.7	137.3	128	50.9	113.4	48.1	122.2	104.8	106.8	66.3	96.5	66.6	127.4	131.6	100	69.9	130.1	131.2	85.5	178.6	99.5	136.7	89.9	134.9	121.3	148.9	90.4	184	112.7	102	149.9	98.8	77.6	74.7	73.7	73.8	74	53.7	68.3	58.9	29.3	35.2	92.4	69.6	122.1
Prism print of means (3-way ANOVA)
Predicted cell means	WT-Mock	WT-VC	APdE9-Mock	APdE9-VC
	A	B	C	D
30 min	32	55	37	38
60 min	56	111	63	87
90 min	95	156	97	136
120 min	113	165	105	150
180 min	100	109	68	93
	Ctrl	VC
	AC	BD	Predicted mean
30 min	35	47	41
60 min	59	99	79
90 min	96	146	121
120 min	109	157	133
180 min	84	101	93		Treatment	42.8571	% increase in signal due to VC treatment compared to Mock
Predicted mean	77	110	93			42.8571	% increase in signal due to VC treatment compared to Mock
	100	142.857
	WT	APdE9
	AB	CD	Predicted mean
30 min	44	38	41
60 min	83	75	79
90 min	125	117	121
120 min	139	128	133
180 min	105	81	93		Genotype	12.1212	% decrease in signal due to AD genotype compared to WT
Predicted mean	99	87	93			12.1212	% decrease in signal due to AD genotype compared to WT
	100	87.8788
[truncated: 20 more columns]
