# Supplementary material for: Sustained meningeal lymphatic vessel atrophy or expansion does not alter Alzheimer’s disease-related amyloid pathology
Source: Nat Cardiovasc Res. Author manuscript; Available in PMC 2024 Jul 31. (PMC7616318; doi:10.1038/s44161-024-00445-9)
Supplement: Source Data Fig. 7 [file EMS196559-supplement-Source_Data_Fig__7.xlsx]

## Sheet: Sheet1
Figure 7, a
Quantification: D54D2 immunoreactive area % in hippocampus of i.c.v (female) and i.c.m (male) injected mice
Quantification note: Aβ values represent an average of 5 brain sections (210 mm apart) per mouse and are normalized to average of APdE9-Ctrl group of every experimental set.
Statistical analysis: Two-way ANOVA with Tukey's post hoc test for multiple comparison and unpaired two-tailed t-test assuming that both populations have same standard deviation
	APdE9-Mock													APdE9-VC
i.c.v (female)	0.757	1.271	1.144	0.829	0.999	1.003	1.095	0.742	1.122	1.281	0.849	0.908		1.071	0.902	0.948	1.002	0.716	0.818	0.926	1.02	1.018	0.947	0.727	1.12	1.017	0.904
i.c.m (male)	0.806174	1.08686	0.744805	1.10669	1.15815	0.960536	1.13678	1.14526	1.23427	0.610152	0.6212	1.07042	1.3187	1.00618	0.757967	1.29302	1.16071	1.31542	0.94857	1.06567	1.13817	1.14026	0.839662	1.52298	1.405	1.07001
Figure 7, b
Quantification: D54D2 immunoreactive particle count in hippocampus of i.c.v (female) and i.c.m (male) injected mice
Quantification note: Particle size range in Fiji was determined as 10-infinity (pixel units, inch^2) with circularity 0.00-1.00. Aβ values represent an average of 5 brain sections (210 mm apart) per mouse and are normalized to average of APdE9-Ctrl group of every experimental set.
Statistical analysis: Two-way ANOVA with Tukey's post hoc test for multiple comparison
	APdE9-Mock													APdE9-VC
i.c.v (female)	0.872	1.375	1.151	0.95	0.652	1.133	1.126	0.614	0.939	1.155	1.018	1.015		1.138	1.113	1.073	1.239	1.038	1.011	1.001	1.128	1.006	0.866	0.883	1.133	1.027	1.13
i.c.m (male)	0.792308	0.932692	0.759615	0.936538	1.35	0.886538	1.34231	1.29442	1.44162	0.56599	0.573604	1.09137	1.03299	0.805769	0.632692	1.06154	1.15192	1.05385	0.986538	1.09231	1.23858	1.37563	0.794416	1.35025	1.54822	1.24619
Figure 7, c
Quantification: D54D2 immunoreactive particle size in hippocampus of i.c.v (female) and i.c.m (male) injected mice
Quantification note: Particle size range in Fiji was determined as 10-infinity (pixel units, inch^2) with circularity 0.00-1.00. Aβ values represent an average of 5 brain sections (210 mm apart) per mouse and are normalized to average of APdE9-Ctrl group of every experimental set.
Statistical analysis: Two-way ANOVA with Tukey's post hoc test for multiple comparison
	APdE9-Mock													APdE9-VC
i.c.v (female)	0.868	1.041	0.951	0.898	1.242	0.944	0.972	1.059	1.087	1.079	0.871	0.988		0.953	0.814	0.932	0.848	0.83	0.798	0.877	0.971	0.937	1.012	0.834	1.014	1.031	0.853
i.c.m (male)	1.03181	1.05928	1.03361	1.08409	0.916283	1.01001	0.864916	0.810654	0.832458	1.12058	1.17501	0.911851	1.14945	1.19325	1.29507	1.02842	1.07871	1.30041	1.09189	0.904156	0.797565	0.925111	1.02698	1.03273	0.832023	0.763995
Figure 7, f
Quantification: D54D2 immunoreactive area % in cortex of i.c.v (female) and i.c.m (male) injected mice
Quantification note: Aβ values represent an average of 5 brain sections (210 mm apart) per mouse and are normalized to average of APdE9-Ctrl group of every experimental set.
Statistical analysis: Two-way ANOVA with Tukey's post hoc test for multiple comparison and unpaired t-test assuming that both populations have same standard deviation
	APdE9-Mock													APdE9-VC
i.c.v (female)	1.05	1.016	0.989	0.88	1.065	1.097	0.981	0.92	0.908	0.968	1.063	1.062	1.001	1.221	1.182	1.116	1.246	0.908	0.863	0.814	1	1.052	0.726	0.83	1.102	0.773	1.05
i.c.m (male)	0.870652	1.09152	0.699834	1.1344	1.15433	0.882835	1.16643	1.1384	1.17613	0.817123	0.878038	1.00282	0.98748	0.919066	0.668297	0.993486	1.31871	1.14919	0.967242	1.06621	1.10147	1.05067	0.758481	1.001	1.11852	0.935657
Figure 7, g
Quantification: D54D2 immunoreactive particle count in cortex of i.c.v (female) and i.c.m (male) injected mice
Quantification note: Particle size range in Fiji was determined as 10-infinity (pixel units, inch^2) with circularity 0.00-1.00. Aβ values represent an average of 5 brain sections (210 mm apart) per mouse and are normalized to average of APdE9-Ctrl group of every experimental set.
Statistical analysis: Two-way ANOVA with Tukey's post hoc test for multiple comparison
	APdE9-Mock													APdE9-VC
i.c.v (female)	1.108	0.938	0.923	0.973	1.058	1.104	0.992	0.917	0.935	0.984	1.044	1.003	1.022	1.259	1.144	1.144	1.276	1.079	1.031	0.871	0.919	1.129	0.804	0.897	1.127	0.737	0.987
i.c.m (male)	0.99144	1.05626	0.656851	1.01649	1.33862	0.812878	1.12745	1.07728	1.18772	0.840079	0.945441	0.906564	1.04291	0.816059	0.618407	1.10906	1.17597	0.97434	0.876508	1.10518	1.24237	1.08855	0.862053	1.06883	1.18152	1.10433
Figure 7, h
Quantification: D54D2 immunoreactive particle size in cortex of i.c.v (female) and i.c.m (male) injected mice
Quantification note: Particle size range in Fiji was determined as 10-infinity (pixel units, inch^2) with circularity 0.00-1.00. Aβ values represent an average of 5 brain sections (210 mm apart) per mouse and are normalized to average of APdE9-Ctrl group of every experimental set.
Statistical analysis: Two-way ANOVA with Tukey's post hoc test for multiple comparison
	APdE9-Mock													APdE9-VC
i.c.v (female)	0.922	1.167	1.032	0.921	0.959	1.053	1.015	0.943	1.012	0.974	1.009	1.008	0.986	0.967	0.893	0.959	0.905	0.903	0.881	0.877	0.994	0.987	0.915	0.952	0.983	0.961	1.01
i.c.m (male)	0.887067	1.02425	1.14058	1.04039	0.935479	1.00333	0.9689	1.00617	0.992612	1.01366	0.964441	1.0693	0.953822	1.0245	1.10103	0.930162	1.12457	1.12395	1.06665	0.944656	0.819996	0.864334	0.905958	0.891035	0.967744	0.767857
Figure 7, n
Quantification: D54D2 immunoreactive area in dorsal skull
Quantification note: D54D2 immunoreactive area (pixels) was quantified in ratio to whole image (pixels) since images were taken with same magnification and the areas associated with plaques were similarly visible in all skullcaps.
Statistical analysis: unpaired two-tailed t-test assuming that both populations have same standard deviation
APdE9-Ctrl	APdE9-VC
1.18715	0.76368
0.996828	0.618557
0.816019	0.739889
1.03448	0.824194
0.939514	0.931034
1.026	1.55682
1.04091	1.05227
1.20227	1.39886
0.756818	1.10564
0.985182	0.342734
0.949331	0.539914
1.06549
Figure 7, p
Quantification: Podocalyxin immunoreactive area % in dorsal dura mater
Quantification note: Podocalyxin values represent an average of two quantification areas per mouse. Same areas were used for every mouse: one from both sides of superior sagittal sinus and did not include large dural sinuses.
Statistical analysis: Two-way ANOVA with Tukey's post hoc test for multiple comparison
	AAV-Mock			AAV-VC
WT	16.97	16.45	17.82	16.93	15.91	16.14
APdE9	16.46	16.94	16.55	16.48	16.2	16.62
Figure 7, q
Quantification: Podocalyxin immunoreactive area % in hippocampus
Quantification note: Podocalyxin values represent an average of 5 brain sections (210 mm apart) per mouse and are normalized to average of APdE9-Ctrl group of every experimental set.
Statistical analysis: unpaired two-tailed t-test assuming that both populations have same standard deviation
APdE9-Mock	APdE9-VC
1.29	0.62
1.06	1.3
0.65	0.95
0.68	1.59
1.44	0.85
0.88	0.72
0.99	1.03
1.01	1.37
0.83	1.38
0.84	1.03
0.69	1.6
1.64	1.49
	2.47
