# Supplementary material for: Sustained meningeal lymphatic vessel atrophy or expansion does not alter Alzheimer’s disease-related amyloid pathology
Source: Nat Cardiovasc Res. Author manuscript; Available in PMC 2024 Jul 31. (PMC7616318; doi:10.1038/s44161-024-00445-9)
Supplement: Supplementary Table 1 [file EMS196559-supplement-Supplementary_Table_1.xlsx]

## Sheet: Sheet1
	Primary antibody	Dilution	Validation	Company name	Catalog number	Clone number
	Anti-Actin, α-Smooth Muscle - Cy3, Mouse monoclonal	1:500	Secondary control	Sigma-Aldrich	C6198	1A4
	goat anti-human PROX1	1:200	Secondary control	R&D Systems	AF2727	polyclonal
	goat anti-mouse Podocalyxin	1:500	Secondary control	R&D Systems	AF1556	polyclonal
	goat Anti-RFP	1:500	Secondary control	Rockland	200-101-379	polyclonal
	goat anti-mouse VEGFR3	1:50	Secondary control	R&D Systems	AF743	polyclonal
	mouse anti-amyloid-β 1-16 clone W0-2	1:40000 (floating sections) and 1:1000 (slides)	Secondary control	Merck Millipore	MABN10	W02
	rabbit anti-amyloid-β 1-37/42	1:1000	Secondary control	Cell Signaling	8243S	D54D2
	rabbit anti-amyloid-β 1-37/42 Alexa Fluor 647 Conjugate	1:500	Secondary control	Cell Signaling	42284	D54D2
	rabbit anti-AQP4	1:2000	Secondary control	Merck Millipore/Sigma Aldrich	AB3594	polyclonal
	rabbit anti-mouse LYVE1	1:500	Secondary control	Homemade	N/A	polyclonal
	rabbit Von Willebrand Factor	1:500	Secondary control	Daco	A0082	polyclonal
	rat anti-mouse LYVE1	1:300	Secondary control	R&D Systems	MAB2125	223322
	rat anti-mouse Podocalyxin	1:500	Secondary control	R&D Systems	MAB1556	192703
	rat Endomycin (V.7C7)	1:200	Secondary control	Santa Cruz	sc-65495	V.7C7
	syrian hamster anti-mouse Podoplanin	1:100	Secondary control	DSHB	8.1.1-s	8.1.1
	Secondary antibody	Dilution	Company name	Catalog number
	Alexa Fluor 488 donkey anti-goat	1:500	Molecular Probes/Invitrogen	A-11055
	Alexa Fluor 488 donkey anti-rabbit	1:500	Molecular Probes/Invitrogen	A-21206
	Alexa Fluor 488 donkey anti-rat	1:500	Molecular Probes/Invitrogen	A-21208
	Alexa Fluor 594 donkey anti-goat	1:500	Molecular Probes/Invitrogen	A-11058
	Alexa Fluor 594 donkey anti-mouse	1:500	Molecular Probes/Invitrogen	A-21203
	Alexa Fluor 594 donkey anti-rabbit	1:500	Molecular Probes/Invitrogen	A-21207
	Alexa Fluor 594 donkey anti-rat	1:500	Molecular Probes/Invitrogen	A-21209
	Alexa Fluor 647 donkey anti-goat	1:500	Molecular Probes/Invitrogen	A-21447
	Alexa Fluor 647 donkey anti-mouse	1:500	Molecular Probes/Invitrogen	A-31571
	Alexa Fluor 647 donkey anti-rabbit	1:500	Molecular Probes/Invitrogen	A-31573
	Alexa Fluor 647 donkey anti-rat	1:500	Jackson ImmunoResearch	712-606-153
	Alexa Fluor 647 goat anti-hamster	1:500	Molecular Probes/Invitrogen	A-21451
	Nuclear stain	Dilution	Company name	Catalog number
	DAPI	1:10000	Invitrogen	D1306
