# Supplementary material for: Sustained meningeal lymphatic vessel atrophy or expansion does not alter Alzheimer’s disease-related amyloid pathology
Source: Nat Cardiovasc Res. Author manuscript; Available in PMC 2024 Jul 31. (PMC7616318; doi:10.1038/s44161-024-00445-9)
Supplement: Supplementary Table 2 [file EMS196559-supplement-Supplementary_Table_2.xlsx]

## Sheet: Sheet1
	Oligos used	Sequence
	Vegfc F	5’-GAGGTCAAGGCTTTTGAAGGC-3’	qPCR
	Vegfc R	5’-CTGTCCTGGTATTGAGGGTGG-3’
	Rplp0 (36b4) F	5’-GGACCCGAGAAGACCTCCTT-3’
	Rplp0 (36b4) R	5’-GCACATCACTCAGAATTTC-3’
	Oligos used	Sequence
	K14-sR3-Ig Fwd	5'-GAAAGCCCAAAACACTCCAAACAATG-3'	Genotyping
	K14-sR3-Ig Rev	5'-TCCTTGTCTCCGGTGGCTGGCG-3'
	PSEN1 F	5'-AATAGAGAACGGCAGGAGCA-3'
	PSEN1 R	5'-GCCATGAGGGCACTAATCAT-3'
	5xFAD common F	5'-ACCCCCATGTCAGAGTTCCT-3'
	5xFAD mutant R	5'-CGGGCCTCTTCGCTATTAC-3'
	5xFAD WT R	5'-TATACAACCTTGGGGGATGG-3'
	BMX-iCre F	5'-AGGAAGATGGCGCAAACATGG-3'
	BMX-iCre R	5'-CCTGTTTTGCACGTTCACCG-3'
	td tom (wt) F	5'-AAGGGAGCTGCAGTGGAGTA-3'
	td tom (wt) R	5'-CCGAAAATCTGTGGGAAGTC-3'
	td tom (mut) F	5'-CTGTTCCTGTACGGCATGG-3'
	td tom (mut) R	5'-GGCATTAAAGCAGCGTATCC-3'
